# Supplementary material for: NSC‐34 motor neuron‐like cells are sensitized to ferroptosis upon differentiation
Source: FEBS Open Bio. 2019 Feb 23;9(4):582–93. doi: 10.1002/2211-5463.12577 (PMC6443867; doi:10.1002/2211-5463.12577)
Supplement: Supplementary file 2 — Table S1. RNASeq analysis of differentially expressed genes during NSC‐34 differentiation. Yellow color highlights 145 genes whose expression was downregulated during NSC‐34 differentiation by more than 2‐fold. Blue color highlights 42 genes whose expression was upregulated during NSC‐34 differentiation by more than 2‐fold. These 187 genes were used for pathway analysis in DAVID. [file FEB4-9-582-s002.xlsx]

## Sheet: Sheet1
Gene name	Series#	baseMean	log2FoldChange	lfcSE	stat	pvalue	padj
Rprml	1	247.907	-1.59149	0.517732	-3.07397	0.00211228	0.999808		Suppl Table 1. RNASeq analysis of differentially expressed genes during NSC-34 differentiation
Ass1	2	179.512	-1.5838	0.523791	-3.02372	0.00249686	0.999808			Yellow color highlights 145 genes whose expression was downregulated during NSC-34 differentiation by more than 2-fold
Cx3cl1	3	158.441	-1.58218	0.525295	-3.01199	0.00259538	0.999808			Blue color highlights 42 genes whose expression was upregulatated during NSC-34 differentiation by more than 2-fold
Col16a1	4	367.887	-1.55168	0.505426	-3.07005	0.00214024	0.999808			These 187 genes were used for pathway analysis in DAVID
Cyp24a1	5	528.096	-1.54601	0.49585	-3.1179	0.00182145	0.999808
Col15a1	6	335.975	-1.54284	0.50725	-3.04157	0.00235348	0.999808
Fa2h	7	637.537	-1.50876	0.488383	-3.0893	0.00200627	0.999808
Myof	8	130.923	-1.50192	0.525716	-2.85691	0.00427786	0.999808
Lamb2	9	611.366	-1.46744	0.485792	-3.02071	0.00252183	0.999808
Loxl2	10	130.79	-1.46493	0.525275	-2.78888	0.0052891	0.999808
Cxcl2	11	84.1217	-1.4387	0.520878	-2.76207	0.00574354	0.999808
Steap1	12	505.922	-1.43804	0.4881	-2.94621	0.00321698	0.999808
Fbn1	13	291.994	-1.41122	0.502508	-2.80835	0.00497959	0.999808
Btc	14	78.8963	-1.40206	0.520607	-2.69313	0.00707844	0.999808
Chn2	15	875.822	-1.39716	0.47125	-2.96479	0.00302891	0.999808
Ctla2b	16	232.482	-1.39647	0.508884	-2.74419	0.00606602	0.999808
Plaur	17	251.941	-1.39553	0.50624	-2.75665	0.0058396	0.999808
Mcam	18	1154.83	-1.39085	0.465461	-2.98812	0.00280702	0.999808
Astn2	19	763.025	-1.38969	0.473491	-2.93499	0.00333563	0.999808
Sec16b	20	949.738	-1.37823	0.467757	-2.94647	0.00321427	0.999808
Fst	21	95.1324	-1.36318	0.525825	-2.59245	0.00952944	0.999808
Id3	22	158.081	-1.36301	0.518748	-2.62749	0.00860164	0.999808
Deptor	23	1522.02	-1.35573	0.457564	-2.96293	0.00304723	0.999808
Cspg4	24	531.985	-1.33626	0.477702	-2.79726	0.00515388	0.999808
Itga2	25	384.582	-1.32952	0.487195	-2.72892	0.00635419	0.999808
Ttc12	26	303.174	-1.31925	0.494556	-2.66754	0.00764077	0.999808
Ablim3	27	200.872	-1.31799	0.509107	-2.58883	0.00963035	0.999808
Tinagl1	28	314.928	-1.31774	0.493093	-2.6724	0.00753108	0.999808
Itga7	29	290.81	-1.30516	0.494986	-2.63676	0.00837027	0.999808
Pcp4	30	210.013	-1.30435	0.506739	-2.574	0.0100529	0.999808
Vcan	31	1664.18	-1.30409	0.450783	-2.89294	0.00381656	0.999808
Tnfrsf12a	32	712.03	-1.29714	0.466087	-2.78305	0.005385	0.999808
Cbs	33	533.067	-1.29467	0.47379	-2.73258	0.00628411	0.999808
Entpd2	34	119.987	-1.29429	0.522924	-2.47511	0.0133194	0.999808
Tnfaip2	35	968.522	-1.28921	0.458269	-2.81321	0.00490493	0.999808
Mr1	36	535.548	-1.28773	0.473	-2.72247	0.00647951	0.999808
AI646023	37	722.084	-1.28529	0.464551	-2.76673	0.00566224	0.999808
1810010H24Rik	38	258.986	-1.28407	0.497702	-2.58001	0.00987988	0.999808
Tmem63a	39	472.12	-1.28325	0.476468	-2.69325	0.00707598	0.999808
Cd74	40	619.127	-1.26767	0.466883	-2.71519	0.00662387	0.999808
Gpr123	41	413.087	-1.25372	0.478223	-2.62163	0.00875116	0.999808
Notch1	42	210.271	-1.25152	0.503387	-2.4862	0.0129115	0.999808
Phactr1	43	216.887	-1.24658	0.501877	-2.48383	0.0129978	0.999808
Sema3e	44	84.5934	-1.24382	0.525918	-2.36504	0.0180283	0.999808
Lama5	45	1326.13	-1.24143	0.447289	-2.77546	0.00551242	0.999808
Ier3	46	882.317	-1.241	0.455213	-2.7262	0.00640673	0.999808
Fkbp14	47	323.584	-1.23836	0.485759	-2.54933	0.010793	0.999808
Car6	48	53.991	-1.23491	0.511771	-2.41302	0.0158211	0.999808
Galntl2	49	53.991	-1.23491	0.511771	-2.41302	0.0158211	0.999808
Apol7a	50	254.106	-1.23441	0.494831	-2.49461	0.0126095	0.999808
Serpine1	51	133.566	-1.22773	0.518037	-2.36997	0.0177896	0.999808
Coro6	52	54.4694	-1.22456	0.513738	-2.38362	0.0171434	0.999808
Prokr1	53	150.891	-1.21809	0.513705	-2.37119	0.0177309	0.999808
1810041L15Rik	54	668.483	-1.21419	0.459386	-2.64308	0.00821563	0.999808
Crabp1	55	254.497	-1.21295	0.493184	-2.45943	0.0139159	0.999808
Camk1	56	578.067	-1.20848	0.463025	-2.60996	0.00905536	0.999808
Rbms2	57	663.258	-1.2051	0.458679	-2.62733	0.00860578	0.999808
BC026585	58	93.1679	-1.20336	0.525129	-2.29156	0.0219312	0.999808
Cldn15	59	138.571	-1.19824	0.515653	-2.32373	0.0201401	0.999808
Gstt1	60	84.9837	-1.19523	0.525798	-2.27318	0.0230152	0.999808
Itpr2	61	108.447	-1.19272	0.522326	-2.28349	0.0224017	0.999808
Mmp17	62	295.197	-1.19159	0.485528	-2.45422	0.0141189	0.999808
Cxcl1	63	333.417	-1.18475	0.480102	-2.46771	0.0135982	0.999808
Itgb4	64	99.7403	-1.18057	0.523725	-2.25417	0.0241853	0.999808
Hhipl1	65	124.727	-1.17751	0.518136	-2.27258	0.0230514	0.999808
Fkbp10	66	1139.79	-1.17577	0.442755	-2.65558	0.00791715	0.999808
Cyr61	67	106.357	-1.17523	0.522293	-2.25014	0.02444	0.999808
Entpd3	68	4323.84	-1.17174	0.4266	-2.7467	0.00601984	0.999808
Unc5b	69	4529.87	-1.17151	0.426292	-2.74814	0.00599353	0.999808
Plat	70	1535.22	-1.16283	0.436101	-2.66642	0.00766643	0.999808
Snx33	71	288.838	-1.15384	0.48335	-2.38717	0.0169787	0.999808
Fads3	72	3030.38	-1.15381	0.427045	-2.70185	0.00689553	0.999808
Pld2	73	173.089	-1.15291	0.505019	-2.2829	0.0224361	0.999808
Slco2b1	74	339.813	-1.15194	0.476508	-2.41747	0.015629	0.999808
Alcam	75	243.958	-1.15187	0.490377	-2.34896	0.0188259	0.999808
Arhgap22	76	188.891	-1.15181	0.501317	-2.29757	0.021586	0.999808
Pla2g2e	77	419.344	-1.15112	0.468292	-2.45812	0.0139667	0.999808
Icam1	78	147.58	-1.14869	0.511095	-2.24751	0.0246077	0.999808
Kdelr3	79	416.253	-1.14741	0.468219	-2.45057	0.0142629	0.999808
Lgals1	80	12466.8	-1.14052	0.418663	-2.72419	0.00644596	0.999808
Wnt9a	81	132.257	-1.14021	0.514687	-2.21535	0.0267359	0.999808
Egr1	82	2230.66	-1.13585	0.427963	-2.65409	0.00795235	0.999808
Dnase2b	83	84.3288	-1.1353	0.525368	-2.16096	0.0306988	0.999808
Pvrl4	84	47.1539	-1.13485	0.511751	-2.21758	0.0265835	0.999808
Nxf7	85	5304.9	-1.13371	0.42084	-2.69392	0.0070617	0.999808
Tgfb2	86	653.103	-1.13113	0.45148	-2.50539	0.0122317	0.999808
Mrc2	87	173.001	-1.13106	0.503745	-2.24531	0.0247484	0.999808
Ptgr1	88	191.85	-1.12895	0.499185	-2.26158	0.0237231	0.999808
Lgi1	89	102.655	-1.12711	0.521813	-2.15999	0.0307736	0.999808
Trim47	90	804.893	-1.12579	0.445107	-2.52926	0.0114303	0.999808
Dlx2	91	149.015	-1.12243	0.509371	-2.20356	0.0275554	0.999808
Atp10d	92	883.814	-1.12192	0.442335	-2.53636	0.0112011	0.999808
L1cam	93	9237.88	-1.12122	0.417078	-2.68828	0.00718216	0.999808
Cdsn	94	1318.95	-1.12068	0.43379	-2.58346	0.00978144	0.999808
Cox6a2	95	311.036	-1.11814	0.477241	-2.34293	0.0191329	0.999808
Copz2	96	431.79	-1.11744	0.464012	-2.40821	0.0160308	0.999808
Gpr12	97	65.436	-1.11668	0.525155	-2.12639	0.0334711	0.999808
Ptrf	98	458.779	-1.11573	0.461602	-2.41708	0.0156457	0.999808
Stard5	99	811.856	-1.11508	0.443725	-2.513	0.0119709	0.999808
Rin1	100	680.349	-1.11091	0.448152	-2.47887	0.0131801	0.999808
Tgfb1	101	329.797	-1.1049	0.473616	-2.33291	0.019653	0.999808
Tmem158	102	141.309	-1.10442	0.510546	-2.16322	0.0305244	0.999808
Col5a3	103	355.74	-1.10004	0.470026	-2.34039	0.0192635	0.999808
Cldn9	104	142.266	-1.08635	0.509378	-2.1327	0.0329491	0.999808
Bnip3	105	1207.54	-1.0851	0.431357	-2.51555	0.0118847	0.999808
Itgb3	106	340.852	-1.0837	0.470341	-2.30407	0.021219	0.999808
Abcc3	107	65.8703	-1.08016	0.525613	-2.05505	0.0398744	0.999808
Serpinf1	108	344.9	-1.08015	0.469523	-2.30053	0.021418	0.999808
Faim2	109	1248.15	-1.07995	0.430124	-2.51078	0.0120463	0.999808
Calml4	110	80.627	-1.07698	0.525192	-2.05065	0.0403013	0.999808
Map3k5	111	1260.78	-1.07558	0.429429	-2.50467	0.0122565	0.999808
Avil	112	82.1505	-1.07532	0.524946	-2.04844	0.0405164	0.999808
Cald1	113	1460.66	-1.06866	0.425972	-2.50875	0.0121159	0.999808
Fam129b	114	643.124	-1.06854	0.445357	-2.39929	0.016427	0.999808
Boc	115	138.13	-1.0678	0.509643	-2.09519	0.0361543	0.999808
Vim	116	9951.44	-1.06771	0.410208	-2.60286	0.00924509	0.999808
Plekhg6	117	124.374	-1.06432	0.51359	-2.0723	0.0382371	0.999808
Tnfrsf23	118	82.6289	-1.06214	0.52468	-2.02436	0.0429328	0.999808
Arhgef37	119	69.3958	-1.06203	0.525919	-2.01938	0.043448	0.999808
Ddx58	120	366.14	-1.06126	0.465281	-2.28089	0.0225549	0.999808
Mfap3l	121	322.871	-1.06062	0.470614	-2.2537	0.0242149	0.999808
Mst1	122	88.723	-1.05642	0.523348	-2.01858	0.0435306	0.999808
Wipf3	123	1363.59	-1.05506	0.425594	-2.47904	0.0131736	0.999808
Rasa4	124	408.843	-1.05497	0.460157	-2.29264	0.0218688	0.999808
Atoh8	125	38.8815	-1.05474	0.503513	-2.09477	0.0361915	0.999808
Kank1	126	873.482	-1.05435	0.435169	-2.42286	0.0153989	0.999808
Gatsl3	127	109.574	-1.05052	0.517513	-2.02995	0.042362	0.999808
Prkg1	128	1391.4	-1.04844	0.424457	-2.47008	0.0135082	0.999808
Esam	129	100.388	-1.04109	0.519907	-2.00246	0.0452356	0.999808
Adap1	130	96.8189	-1.038	0.520832	-1.99296	0.0462653	0.999808
Cth	131	3900.62	-1.02827	0.409756	-2.50946	0.0120915	0.999808
Tnfrsf13c	132	147.661	-1.02769	0.504689	-2.03628	0.0417223	0.999808
Nrp2	133	2342.47	-1.02596	0.414192	-2.47701	0.0132489	0.999808
Hdac9	134	163.419	-1.02462	0.499866	-2.04979	0.0403847	0.999808
Cnn2	135	333.271	-1.01938	0.46553	-2.18972	0.0285446	0.999808
Sh2b3	136	3543.41	-1.01873	0.409294	-2.489	0.0128101	0.999808
Pdlim2	137	291.048	-1.01771	0.471579	-2.1581	0.03092	0.999808
Slc9a9	138	152.71	-1.01715	0.502575	-2.02389	0.0429817	0.999808
Rasal1	139	48.4569	-1.01639	0.52013	-1.9541	0.0506896	0.999808
Golga7b	140	206.6	-1.01272	0.487759	-2.07627	0.0378687	0.999808
Anxa3	141	57.598	-1.01175	0.524825	-1.92778	0.0538825	0.999808
Arl5c	142	84.5427	-1.00979	0.523376	-1.92937	0.0536846	0.999808
Upp1	143	247.256	-1.00776	0.478559	-2.10581	0.0352205	0.999808
Selm	144	630.576	-1.00177	0.438873	-2.28259	0.0224545	0.999808
Insl6	145	90.1142	-1.00063	0.521721	-1.91794	0.0551192	0.999808
Galnt5	146	32.8757	-0.995616	0.467633	-2.12905	0.03325	0.999808
Dgat2	147	978.201	-0.994718	0.425605	-2.33719	0.0194293	0.999808
Cacna1g	148	105.349	-0.994119	0.516802	-1.9236	0.0544052	0.999808
Mycl1	149	162.286	-0.993929	0.498327	-1.99453	0.0460939	0.999808
Jup	150	951.69	-0.990603	0.425809	-2.3264	0.0199971	0.999808
Fam114a1	151	1060.86	-0.984902	0.422563	-2.33078	0.0197649	0.999808
Oit3	152	44.8433	-0.982203	0.518267	-1.89517	0.0580698	0.999808
Mfge8	153	551.001	-0.978073	0.441004	-2.21783	0.0265663	0.999808
Fam70a	154	75.3134	-0.974113	0.524786	-1.85621	0.0634238	0.999808
Rcn3	155	1455.97	-0.973666	0.414804	-2.34729	0.0189104	0.999808
Igfbp7	156	541.293	-0.973276	0.441152	-2.20621	0.0273692	0.999808
Wnt5a	157	307.542	-0.973156	0.465106	-2.09233	0.0364091	0.999808
Hes7	158	50.4147	-0.973056	0.52275	-1.86142	0.0626853	0.999808
Scn1a	159	54.9853	-0.972189	0.52466	-1.85299	0.0638841	0.999808
Masp1	160	90.5485	-0.970024	0.5208	-1.86257	0.0625232	0.999808
Slc2a9	161	365.435	-0.968335	0.456694	-2.12031	0.0339797	0.999808
Cd44	162	99.6896	-0.967949	0.517783	-1.86941	0.0615657	0.999808
Dok4	163	373.052	-0.967806	0.455723	-2.12367	0.0336976	0.999808
Runx2	164	127.635	-0.96764	0.508072	-1.90453	0.0568406	0.999808
Il6ra	165	35.1797	-0.967212	0.503626	-1.9205	0.0547953	0.999808
Mamdc2	166	1736.73	-0.96618	0.410965	-2.351	0.018723	0.999808
5330417C22Rik	167	866.367	-0.964848	0.425317	-2.26854	0.0232966	0.999808
Csf1	168	244.989	-0.96396	0.475529	-2.02713	0.0426488	0.999808
Slc12a4	169	1166.59	-0.962658	0.417864	-2.30376	0.0212363	0.999808
Ngfr	170	4706.63	-0.962395	0.400246	-2.40451	0.0161942	0.999808
4833424O15Rik	171	298.835	-0.962352	0.465541	-2.06717	0.038718	0.999808
Amotl2	172	65.1273	-0.96213	0.525899	-1.8295	0.0673251	0.999808
Il34	173	58.5107	-0.955251	0.525607	-1.81742	0.0691521	0.999808
Sync	174	115.403	-0.95466	0.511778	-1.86538	0.0621283	0.999808
Slc16a12	175	230.189	-0.950667	0.477668	-1.99023	0.0465659	0.999808
Tmem150a	176	117.928	-0.949337	0.510642	-1.85911	0.0630122	0.999808
Cdh22	177	596.876	-0.946781	0.434859	-2.17722	0.0294644	0.999808
Il11	178	71.6998	-0.946591	0.525107	-1.80266	0.0714409	0.999808
Tspo	179	655.77	-0.945072	0.431466	-2.19038	0.0284969	0.999808
Sema6b	180	221.526	-0.945022	0.479207	-1.97205	0.0486037	0.999808
Fn1	181	497.804	-0.943655	0.441254	-2.13858	0.0324701	0.999808
Pla2g5	182	141.781	-0.943382	0.501968	-1.87937	0.0601945	0.999808
Zcchc12	183	721.715	-0.939442	0.427772	-2.19613	0.028083	0.999808
Loxl4	184	71.1772	-0.939409	0.525119	-1.78895	0.0736233	0.999808
Gpx8	185	69.6537	-0.939395	0.525358	-1.7881	0.0737594	0.999808
Hs3st6	186	69.6537	-0.939395	0.525358	-1.7881	0.0737594	0.999808
Pltp	187	113.835	-0.939231	0.511694	-1.83553	0.0664269	0.999808
Nexn	188	310.368	-0.938991	0.461649	-2.03399	0.0419523	0.999808
Taf7l	189	51.3716	-0.938381	0.523935	-1.79103	0.0732893	0.999808
Thy1	190	159.018	-0.934975	0.495765	-1.88592	0.0593056	0.999808
Slc26a11	191	136.166	-0.934598	0.503412	-1.85653	0.0633786	0.999808
Galm	192	316.418	-0.932323	0.460118	-2.02627	0.0427373	0.999808
Fhod1	193	577.895	-0.930325	0.434266	-2.14229	0.0321698	0.999808
Kbtbd11	194	47.8021	-0.928735	0.522346	-1.77801	0.0754027	0.999808
Alk	195	380.361	-0.927763	0.451057	-2.05687	0.0396992	0.999808
Ndrg2	196	806.333	-0.927337	0.423092	-2.19181	0.0283932	0.999808
Adamts6	197	43.2315	-0.926963	0.518858	-1.78655	0.0740108	0.999808
Dgkg	198	154.926	-0.926802	0.496576	-1.86638	0.0619877	0.999808
Atf3	199	789.052	-0.926113	0.423589	-2.18635	0.0287902	0.999808
Pcolce	200	483.916	-0.925593	0.440543	-2.10103	0.0356388	0.999808
Fosl2	201	1576.35	-0.921204	0.40712	-2.26273	0.0236522	0.999808
Hopx	202	832.623	-0.920452	0.421396	-2.18429	0.0289408	0.999808
Glis3	203	42.709	-0.917243	0.5187	-1.76835	0.0770028	0.999808
Hmox1	204	1364.02	-0.916056	0.409155	-2.2389	0.0251626	0.999808
Hck	205	55.898	-0.913748	0.525515	-1.73877	0.082076	0.999808
Slc16a3	206	3165.36	-0.913357	0.39714	-2.29984	0.0214574	0.999808
Ndufa4l2	207	54.3745	-0.913234	0.525224	-1.73875	0.0820788	0.999808
Itpr3	208	264.008	-0.912829	0.467521	-1.95249	0.05088	0.999808
Bdnf	209	169.595	-0.912402	0.490985	-1.85831	0.0631252	0.999808
Slc14a1	210	28.519	-0.912139	0.487495	-1.87107	0.0613348	0.999808
Rest	211	217.302	-0.911122	0.477658	-1.90748	0.0564588	0.999808
Ddit3	212	3571.17	-0.909575	0.395599	-2.29923	0.0214917	0.999808
Sox9	213	1251.1	-0.906558	0.409776	-2.21233	0.026944	0.999808
Ldlrap1	214	247.728	-0.905779	0.470279	-1.92605	0.0540986	0.999808
Col6a1	215	149.266	-0.905286	0.497232	-1.82065	0.0686599	0.999808
Parp3	216	770.939	-0.903286	0.42174	-2.14181	0.0322088	0.999808
BC022687	217	157.885	-0.902716	0.494161	-1.82677	0.0677348	0.999808
Parvb	218	4269.49	-0.902398	0.393316	-2.29433	0.0217713	0.999808
4932425I24Rik	219	83.2771	-0.900179	0.521349	-1.72663	0.0842337	0.999808
Plscr4	220	163.456	-0.899781	0.492149	-1.82827	0.0675089	0.999808
Pvr	221	394.853	-0.898932	0.446602	-2.01282	0.0441332	0.999808
Pld1	222	112.702	-0.897099	0.510357	-1.75779	0.0787838	0.999808
Gipc2	223	372.001	-0.896662	0.449128	-1.99645	0.0458848	0.999808
Klrg2	224	90.3721	-0.896114	0.518808	-1.72725	0.0841219	0.999808
Cox4i2	225	51.806	-0.894805	0.52476	-1.70517	0.0881623	0.999808
Itga6	226	4601.74	-0.894668	0.391822	-2.28335	0.0224095	0.999808
Slc5a3	227	1219.85	-0.893752	0.408787	-2.18635	0.02879	0.999808
Ttll7	228	1030.58	-0.893688	0.412676	-2.1656	0.0303421	0.999808
Cacnb4	229	100.514	-0.893476	0.514931	-1.73514	0.0827167	0.999808
Cd109	230	218.737	-0.892756	0.475927	-1.87583	0.0606791	0.999808
Gab2	231	994.02	-0.89204	0.413389	-2.15787	0.0309379	0.999808
Baalc	232	162.411	-0.891654	0.491988	-1.81235	0.0699322	0.999808
Jam2	233	27.4739	-0.890133	0.486061	-1.83132	0.0670528	0.999808
Gpnmb	234	24.9935	-0.88922	0.464977	-1.9124	0.0558252	0.999808
Cd47	235	1813.31	-0.888064	0.400811	-2.21567	0.026714	0.999808
Mxra8	236	766.627	-0.886351	0.420009	-2.11032	0.0348311	0.999808
Car8	237	1271.38	-0.884663	0.406833	-2.17451	0.0296669	0.999808
Homer2	238	483.519	-0.884597	0.436406	-2.02701	0.0426619	0.999808
Myadm	239	964.418	-0.882694	0.413092	-2.1368	0.0326143	0.999808
Syt4	240	6396.48	-0.88221	0.38835	-2.27169	0.0231055	0.999808
Ptpre	241	387.103	-0.881406	0.445829	-1.97701	0.0480409	0.999808
BB557941	242	84.7565	-0.881214	0.520387	-1.69338	0.0903828	0.999808
BC055111	243	70.044	-0.880701	0.524663	-1.6786	0.0932295	0.999808
Fetub	244	1939.36	-0.880541	0.398875	-2.20756	0.0272747	0.999808
Scube1	245	443.908	-0.880055	0.439563	-2.00211	0.0452724	0.999808
Fam167b	246	108.088	-0.879482	0.511431	-1.71965	0.0854961	0.999808
Rasl11b	247	53.8079	-0.878677	0.525424	-1.67232	0.0944611	0.999808
Kremen2	248	33.5239	-0.877457	0.5068	-1.73137	0.0833864	0.999808
Il1rap	249	214.601	-0.876338	0.475712	-1.84216	0.0654517	0.999808
Mical2	250	310.972	-0.875533	0.455911	-1.9204	0.0548069	0.999808
Cdc42ep2	251	162.323	-0.867809	0.490542	-1.76908	0.0768802	0.999808
Gtpbp2	252	3143.86	-0.867188	0.391418	-2.2155	0.0267257	0.999808
Fam171b	253	825.168	-0.866982	0.415627	-2.08596	0.036982	0.999808
Slc4a4	254	355.544	-0.866658	0.448453	-1.93255	0.0532915	0.999808
Gfral	255	67.4754	-0.864133	0.524997	-1.64598	0.0997685	0.999808
Mitf	256	76.0939	-0.862832	0.522806	-1.65039	0.0988641	0.999808
Npas1	257	76.0939	-0.862832	0.522806	-1.65039	0.0988641	0.999808
Stx11	258	263.221	-0.862726	0.463535	-1.86119	0.0627174	0.999808
Insrr	259	86.2359	-0.862633	0.519369	-1.66092	0.0967286	0.999808
Fam5b	260	776.416	-0.862619	0.416959	-2.06883	0.0385618	0.999808
Agap2	261	243.938	-0.86035	0.467435	-1.84058	0.0656835	0.999808
Dysf	262	498.489	-0.859488	0.432589	-1.98685	0.0469395	0.999808
Ppp1r15a	263	1758.01	-0.857665	0.397588	-2.15717	0.0309925	0.999808
Acox2	264	39.5738	-0.855569	0.517609	-1.65293	0.098346	0.999808
Vdr	265	812.804	-0.85471	0.414682	-2.06112	0.0392915	0.999808
Rapgef3	266	140.471	-0.854535	0.497562	-1.71745	0.0858977	0.999808
Ptgs1	267	3859.97	-0.853258	0.387862	-2.1999	0.0278141	0.999808
6430598A04Rik	268	1007.42	-0.850067	0.408192	-2.08252	0.0372951	0.999808
Synm	269	2225.19	-0.84976	0.393155	-2.16138	0.0306658	0.999808
Apobr	270	147.044	-0.848919	0.494804	-1.71567	0.0862229	0.999808
Tmod1	271	102.428	-0.848672	0.512512	-1.65591	0.0977404	0.999808
Aatk	272	540.449	-0.847447	0.428085	-1.97962	0.0477461	0.999808
Bend6	273	288.988	-0.846875	0.457218	-1.85223	0.0639924	0.999808
Mcoln2	274	24.3828	-0.846184	0.476446	-1.77603	0.0757278	0.999808
Gramd3	275	363.986	-0.842477	0.445044	-1.89302	0.0583552	0.999808
Tnnt2	276	116.095	-0.841132	0.506535	-1.66056	0.0968018	0.999808
Vill	277	43.0992	-0.840388	0.521371	-1.61188	0.106988	0.999808
Sat1	278	218.995	-0.840207	0.471887	-1.78053	0.0749897	0.999808
Dnm3os	279	65.9078	-0.839879	0.525051	-1.59961	0.109684	0.999808
Mmp9	280	128.762	-0.839003	0.501278	-1.67373	0.0941844	0.999808
Cdc14b	281	230.138	-0.838399	0.468954	-1.78781	0.073807	0.999808
Lrp4	282	55.7657	-0.837484	0.525875	-1.59255	0.111261	0.999808
Zfp663	283	34.4807	-0.837197	0.511044	-1.63821	0.101378	0.999808
Isg20	284	486.603	-0.836428	0.43123	-1.93964	0.052424	0.999808
Mmp19	285	47.1472	-0.836156	0.523869	-1.59612	0.110463	0.999808
Lgi3	286	276.756	-0.835715	0.458547	-1.82253	0.0683745	0.999808
Dusp2	287	106.954	-0.834925	0.510086	-1.63683	0.101665	0.999808
Prss22	288	23.8603	-0.833952	0.475433	-1.75409	0.0794151	0.999808
Arhgdib	289	22.8593	-0.833104	0.467731	-1.78116	0.0748863	0.999808
Klf5	290	192.094	-0.83195	0.478773	-1.73767	0.0822687	0.999808
Tor3a	291	1628.38	-0.830144	0.39555	-2.09871	0.0358427	0.999808
Xrra1	292	49.6717	-0.830142	0.524893	-1.58154	0.113754	0.999808
Itga2b	293	56.7667	-0.8301	0.52592	-1.57838	0.114479	0.999808
Cdh17	294	70.9567	-0.829767	0.523728	-1.58435	0.113114	0.999808
Tmeff2	295	482.99	-0.829578	0.430855	-1.92542	0.0541767	0.999808
Pld4	296	85.1467	-0.829424	0.518877	-1.5985	0.109932	0.999808
Tm6sf1	297	306.615	-0.828555	0.452462	-1.83122	0.0670684	0.999808
Ikzf4	298	126.193	-0.827671	0.501747	-1.64958	0.0990291	0.999808
Rian	299	39.5297	-0.825069	0.518605	-1.59094	0.111623	0.999808
Tram2	300	39.5297	-0.825069	0.518605	-1.59094	0.111623	0.999808
P2rx3	301	4575.45	-0.824239	0.382907	-2.15258	0.0313515	0.999808
Pdk1	302	284.285	-0.823278	0.456048	-1.80524	0.0710365	0.999808
Il27ra	303	154.051	-0.823083	0.490728	-1.67727	0.0934899	0.999808
2012-09-03	304	84.6242	-0.822383	0.518891	-1.58489	0.112992	0.999808
Dusp14	305	76.0057	-0.820529	0.522006	-1.57188	0.115979	0.999808
BC046404	306	389.665	-0.820336	0.439674	-1.86578	0.062072	0.999808
Cd40	307	569.042	-0.820304	0.423207	-1.93831	0.0525858	0.999808
Cpne4	308	166.195	-0.818266	0.48614	-1.68319	0.0923381	0.999808
Sit1	309	78.5302	-0.816205	0.521034	-1.56651	0.117229	0.999808
Pmp22	310	2829.77	-0.815999	0.386081	-2.11354	0.0345542	0.999808
Zfp365	311	3447.39	-0.815633	0.384072	-2.12364	0.0336999	0.999808
Rgs10	312	277.146	-0.815542	0.456782	-1.78541	0.0741955	0.999808
Lyn	313	343.003	-0.81406	0.445361	-1.82787	0.0675695	0.999808
Hk2	314	903.855	-0.812992	0.406885	-1.99809	0.0457074	0.999808
Art3	315	75.4831	-0.812861	0.52203	-1.55712	0.119443	0.999808
Gfra2	316	137.292	-0.811895	0.496461	-1.63536	0.101973	0.999808
Abcd4	317	232.53	-0.809724	0.466157	-1.73702	0.0823836	0.999808
Akr1b8	318	546.624	-0.808846	0.423607	-1.90943	0.0562072	0.999808
Eno2	319	2248.24	-0.806993	0.38773	-2.08133	0.037404	0.999808
Ecel1	320	45.5796	-0.805262	0.523629	-1.53785	0.124086	0.999808
Fblim1	321	45.5796	-0.805262	0.523629	-1.53785	0.124086	0.999808
Pdzd7	322	335.342	-0.80502	0.445706	-1.80617	0.0708925	0.999808
Sh3kbp1	323	352.056	-0.804679	0.443185	-1.81567	0.0694205	0.999808
Ptprv	324	213.247	-0.80283	0.470651	-1.70578	0.0880481	0.999808
Id1	325	397.629	-0.802314	0.437002	-1.83595	0.0663647	0.999808
Cxcl5	326	106.866	-0.801564	0.508765	-1.57551	0.115139	0.999808
Rnf182	327	245.153	-0.801403	0.462489	-1.7328	0.0831308	0.999808
Fam124b	328	151.438	-0.800283	0.490344	-1.63209	0.102661	0.999808
Disp2	329	10548.4	-0.800023	0.375808	-2.12881	0.0332703	0.999808
S100a10	330	3720.38	-0.799378	0.38136	-2.09612	0.0360713	0.999808
Sorcs1	331	24.8171	-0.799118	0.485676	-1.64537	0.0998932	0.999808
Lipa	332	109.391	-0.798476	0.507531	-1.57326	0.115659	0.999808
Dnase1l3	333	72.9146	-0.795297	0.522556	-1.52194	0.128025	0.999808
Avpi1	334	605.732	-0.794841	0.418128	-1.90095	0.0573082	0.999808
Traf3ip3	335	45.0571	-0.794653	0.523541	-1.51784	0.129054	0.999808
Sspo	336	565.208	-0.794323	0.420765	-1.88781	0.0590519	0.999808
Rbpj	337	1264.6	-0.792477	0.39605	-2.00095	0.0453974	0.999808
Sema4g	338	318.539	-0.791862	0.447232	-1.77059	0.0766297	0.999808
Plk3	339	1359.28	-0.791075	0.394329	-2.00613	0.0448426	0.999808
Fos	340	230.918	-0.790998	0.465139	-1.70056	0.0890247	0.999808
Stat3	341	2603.07	-0.790411	0.383836	-2.05924	0.0394708	0.999808
Fhl3	342	469.448	-0.790364	0.428145	-1.84602	0.0648898	0.999808
Cacng3	343	515.021	-0.789723	0.424081	-1.8622	0.0625752	0.999808
Als2cl	344	461.308	-0.786282	0.428536	-1.83481	0.0665339	0.999808
Prkab2	345	719.032	-0.783892	0.410772	-1.90834	0.0563475	0.999808
Arhgef19	346	177.205	-0.783468	0.480166	-1.63166	0.102751	0.999808
Scrn1	347	790.416	-0.78292	0.407539	-1.92109	0.05472	0.999808
Steap2	348	594.935	-0.780961	0.417337	-1.8713	0.0613041	0.999808
Vgf	349	14642.5	-0.780489	0.372409	-2.09578	0.0361014	0.999808
Stac2	350	347.832	-0.780301	0.441588	-1.76703	0.0772228	0.999808
Spry2	351	2561.06	-0.780248	0.382778	-2.03839	0.0415114	0.999808
Ppp1r16b	352	1133.67	-0.77997	0.397122	-1.96406	0.0495235	0.999808
Pfkp	353	4122.42	-0.777614	0.377766	-2.05845	0.0395466	0.999808
Slc2a1	354	717.42	-0.777179	0.41012	-1.895	0.058092	0.999808
Col4a2	355	70.346	-0.77683	0.52307	-1.48514	0.137508	0.999808
Hacl1	356	265.783	-0.776469	0.455912	-1.70311	0.0885475	0.999808
Mrgprf	357	78.442	-0.774363	0.520116	-1.48883	0.136533	0.999808
2610203C20Rik	358	107.3	-0.774151	0.507457	-1.52555	0.127121	0.999808
Dok5	359	130.587	-0.773307	0.497178	-1.55539	0.119852	0.999808
Rnft1	360	560.417	-0.773061	0.418871	-1.84558	0.0649528	0.999808
Ecm1	361	338.647	-0.769965	0.442052	-1.7418	0.0815442	0.999808
Notch2	362	468.749	-0.769579	0.426127	-1.80598	0.0709209	0.999808
Plekha2	363	298.645	-0.768659	0.448739	-1.71293	0.086725	0.999808
Gls2	364	349.267	-0.768437	0.440301	-1.74525	0.080941	0.999808
Stc2	365	1283.75	-0.767305	0.392756	-1.95365	0.0507432	0.999808
Fstl3	366	64.252	-0.766945	0.524649	-1.46183	0.143789	0.999808
Hpcal1	367	670.191	-0.766242	0.41132	-1.86289	0.0624783	0.999808
Ikbip	368	962.78	-0.766069	0.399761	-1.91632	0.0553247	0.999808
Akap2	369	343.173	-0.765668	0.44097	-1.73633	0.0825062	0.999808
1110007C09Rik	370	865.061	-0.764883	0.402735	-1.89922	0.0575351	0.999808
Emp1	371	1679.54	-0.764864	0.387127	-1.97575	0.0481836	0.999808
St3gal6	372	99.6829	-0.764856	0.510565	-1.49806	0.134118	0.999808
Adam12	373	103.731	-0.764196	0.508684	-1.5023	0.13302	0.999808
Sorbs3	374	333.031	-0.763027	0.442317	-1.72507	0.0845153	0.999808
Mical1	375	1507.87	-0.762403	0.388834	-1.96074	0.049909	0.999808
Csmd1	376	133.59	-0.762105	0.495333	-1.53857	0.123909	0.999808
Sec24d	377	1391.43	-0.761871	0.390386	-1.95158	0.0509879	0.999808
Rhd	378	37.918	-0.758884	0.51888	-1.46254	0.143593	0.999808
Kifc2	379	142.687	-0.757726	0.491334	-1.54218	0.123029	0.999808
Kirrel	380	46.014	-0.757661	0.524492	-1.44456	0.148581	0.999808
Ston1	381	233.789	-0.757053	0.461804	-1.63934	0.101143	0.999808
Ccdc102a	382	202.406	-0.756428	0.470373	-1.60815	0.107803	0.999808
Ptk7	383	358.276	-0.754082	0.437678	-1.72291	0.0849041	0.999808
Id2	384	112.305	-0.752752	0.504277	-1.49273	0.135507	0.999808
Slc39a13	385	261.602	-0.752664	0.454879	-1.65465	0.0979962	0.999808
Slc12a5	386	532.862	-0.752249	0.418807	-1.79617	0.0724676	0.999808
Celsr1	387	76.8744	-0.750782	0.520202	-1.44325	0.14895	0.999808
Nr1h4	388	93.0663	-0.749666	0.513077	-1.46112	0.143983	0.999808
F5	389	503.481	-0.749391	0.420957	-1.78021	0.0750416	0.999808
Wnt11	390	281.32	-0.749189	0.450428	-1.66328	0.0962561	0.999808
Fxyd1	391	67.2549	-0.748693	0.523601	-1.42989	0.152748	0.999808
Them4	392	425.524	-0.746555	0.42839	-1.7427	0.0813863	0.999808
Ntrk1	393	537.344	-0.745318	0.417753	-1.78411	0.0744058	0.999808
Sqstm1	394	16161.6	-0.744803	0.367586	-2.0262	0.0427443	0.999808
Cdkn1a	395	1317.6	-0.744351	0.38949	-1.91109	0.0559925	0.999808
Scpep1	396	3271.22	-0.742687	0.375438	-1.97819	0.0479076	0.999808
Pon2	397	189.695	-0.742517	0.473333	-1.5687	0.116718	0.999808
Ssfa2	398	301.516	-0.74164	0.445888	-1.66329	0.0962546	0.999808
Fgfr3	399	155.788	-0.740937	0.485192	-1.5271	0.126736	0.999808
Chrnb1	400	99.1162	-0.740374	0.509929	-1.45192	0.146525	0.999808
Mgst3	401	74.8283	-0.740036	0.520781	-1.42101	0.155313	0.999808
Iqcf5	402	58.6364	-0.739732	0.525527	-1.4076	0.159249	0.999808
Ripk3	403	50.5404	-0.739503	0.525743	-1.40659	0.15955	0.999808
Prkcd	404	1432.34	-0.739494	0.387146	-1.91012	0.0561178	0.999808
1700013F07Rik	405	142.121	-0.739125	0.490545	-1.50674	0.131877	0.999808
Prrt2	406	134.025	-0.738971	0.493947	-1.49605	0.13464	0.999808
Acp6	407	343.997	-0.738573	0.438439	-1.68455	0.0920756	0.999808
Sema3f	408	421.91	-0.737997	0.427985	-1.72435	0.0846442	0.999808
Zfp36	409	342.474	-0.737758	0.438602	-1.68207	0.0925561	0.999808
Csrp2	410	383.955	-0.736802	0.432577	-1.70328	0.0885151	0.999808
Nr4a3	411	57.1128	-0.736447	0.525711	-1.40086	0.161256	0.999808
Sgk2	412	18.2006	-0.736331	0.447615	-1.64501	0.0999676	0.999808
Nefl	413	1456.54	-0.736317	0.386408	-1.90554	0.0567096	0.999808
Bcmo1	414	1532.88	-0.734497	0.385199	-1.9068	0.0565465	0.999808
Ndrg4	415	1382.59	-0.732978	0.387099	-1.89351	0.0582895	0.999808
P4ha1	416	1427.59	-0.732248	0.386342	-1.89534	0.0580477	0.999808
Iqgap2	417	1534.8	-0.730661	0.3847	-1.8993	0.0575252	0.999808
Slc4a2	418	1243.91	-0.730476	0.389156	-1.87708	0.0605076	0.999808
Polk	419	462.302	-0.728668	0.422756	-1.72361	0.0847779	0.999808
2210010C17Rik	420	338.86	-0.72722	0.438229	-1.65945	0.0970246	0.999808
Smagp	421	135.504	-0.726644	0.49267	-1.47491	0.140237	0.999808
Dact1	422	142.077	-0.725524	0.489822	-1.4812	0.138554	0.999808
Pkp3	423	142.077	-0.725524	0.489822	-1.4812	0.138554	0.999808
Enho	424	123.36	-0.725447	0.497984	-1.45677	0.145181	0.999808
Ero1l	425	7593.57	-0.725364	0.36749	-1.97383	0.0484007	0.999808
Galk1	426	832.016	-0.723879	0.399396	-1.81243	0.069919	0.999808
Ptpro	427	878.546	-0.72353	0.397651	-1.81951	0.0688334	0.999808
Nnmt	428	29.7779	-0.723353	0.507174	-1.42624	0.153799	0.999808
P4ha3	429	51.0188	-0.722125	0.525848	-1.37326	0.169672	0.999808
Islr	430	95.0242	-0.721823	0.511216	-1.41197	0.157958	0.999808
Cubn	431	23.2054	-0.721725	0.486058	-1.48486	0.137582	0.999808
Lmna	432	2239.62	-0.721375	0.377311	-1.91188	0.0558911	0.999808
Slc16a10	433	277.618	-0.721305	0.448884	-1.60689	0.10808	0.999808
Itprip	434	500.169	-0.721189	0.418445	-1.7235	0.0847986	0.999808
Isg15	435	218.944	-0.721157	0.463057	-1.55738	0.11938	0.999808
2010002N04Rik	436	609.421	-0.721105	0.41014	-1.75819	0.0787149	0.999808
Tmem74	437	478.406	-0.719681	0.420304	-1.71229	0.0868433	0.999808
Syn2	438	1707.94	-0.718822	0.381301	-1.88518	0.0594053	0.999808
1700020L24Rik	439	89.4527	-0.718504	0.513766	-1.3985	0.161962	0.999808
Slc20a2	440	1270.41	-0.717483	0.387167	-1.85316	0.0638595	0.999808
4930539E08Rik	441	34.8269	-0.717081	0.516399	-1.38862	0.164949	0.999808
Extl1	442	1902.07	-0.716222	0.379149	-1.88902	0.0588886	0.999808
Nupr1	443	2960.59	-0.715814	0.37315	-1.9183	0.0550729	0.999808
Capg	444	41.3993	-0.715626	0.522779	-1.36889	0.171034	0.999808
Mtmr11	445	287.193	-0.715373	0.446435	-1.60241	0.109064	0.999808
Pgk1	446	212.328	-0.712031	0.464288	-1.5336	0.125129	0.999808
Fam89a	447	692.25	-0.711914	0.404343	-1.76067	0.0782944	0.999808
Cbr3	448	334.202	-0.711471	0.437588	-1.62589	0.103973	0.999808
Cldn23	449	78.3097	-0.710895	0.518678	-1.37059	0.170503	0.999808
Gchfr	450	533.944	-0.710225	0.41449	-1.71349	0.0866226	0.999808
Got1	451	4611.89	-0.710148	0.368453	-1.92738	0.0539325	0.999808
Lima1	452	1850.27	-0.710006	0.378864	-1.87404	0.0609254	0.999808
Mvp	453	1264.67	-0.709674	0.386351	-1.83686	0.0662303	0.999808
Itgav	454	1288.43	-0.709583	0.385912	-1.83872	0.0659567	0.999808
Slc46a3	455	107.124	-0.706564	0.504788	-1.39972	0.161596	0.999808
F2r	456	5007.5	-0.706267	0.36739	-1.92239	0.0545568	0.999808
Smad6	457	171.848	-0.70606	0.477064	-1.48001	0.13887	0.999808
Plod1	458	1428.89	-0.704897	0.383103	-1.83997	0.0657728	0.999808
Pdlim3	459	92.4556	-0.704856	0.511886	-1.37698	0.16852	0.999808
Lgals8	460	1230.67	-0.704692	0.386423	-1.82363	0.0682081	0.999808
Ptges	461	40.8768	-0.703603	0.522644	-1.34624	0.178226	0.999808
Ppfibp1	462	2430.52	-0.703455	0.374	-1.8809	0.0599861	0.999808
Sqrdl	463	149.083	-0.703205	0.485687	-1.44786	0.147657	0.999808
Steap3	464	233.524	-0.703178	0.457784	-1.53605	0.124527	0.999808
Gm885	465	469.655	-0.703039	0.419562	-1.67565	0.0938064	0.999808
Sh3bgrl3	466	3838.68	-0.702966	0.36902	-1.90496	0.0567858	0.999808
Elovl7	467	979.827	-0.702409	0.392117	-1.79133	0.0732411	0.999808
Nqo1	468	678.973	-0.701981	0.40401	-1.73753	0.0822931	0.999808
Angptl6	469	351.829	-0.701149	0.433889	-1.61596	0.106102	0.999808
Papln	470	43.4013	-0.701038	0.524089	-1.33763	0.181017	0.999808
Stbd1	471	1701.8	-0.700356	0.379179	-1.84703	0.0647423	0.999808
N4bp2l1	472	63.1187	-0.699993	0.524189	-1.33538	0.181752	0.999808
Rai14	473	442.32	-0.699497	0.422058	-1.65735	0.0974489	0.999808
Mmp28	474	132.891	-0.69943	0.492414	-1.42041	0.155488	0.999808
Cpox	475	922.633	-0.69908	0.393447	-1.77681	0.0755999	0.999808
Slc27a1	476	816.951	-0.698272	0.397162	-1.75815	0.0787216	0.999808
Nptx1	477	454.942	-0.697515	0.420522	-1.65869	0.0971784	0.999808
Icam5	478	61.5952	-0.696213	0.524563	-1.32723	0.184434	0.999808
Lama4	479	212.762	-0.696203	0.463037	-1.50356	0.132696	0.999808
Eps8l2	480	160.182	-0.696133	0.480845	-1.44773	0.147693	0.999808
Adamtsl5	481	94.4575	-0.696091	0.510613	-1.36325	0.172805	0.999808
2012-09-05	482	1975.14	-0.6951	0.376018	-1.84858	0.064518	0.999808
Ptn	483	646.022	-0.695091	0.405173	-1.71554	0.0862455	0.999808
Stra6	484	1477.63	-0.693847	0.381128	-1.82051	0.0686813	0.999808
Dnase1l1	485	174.328	-0.693478	0.47538	-1.45879	0.144624	0.999808
Igfbp6	486	621.734	-0.693322	0.406485	-1.70565	0.0880727	0.999808
Col6a2	487	31.2573	-0.692994	0.511532	-1.35474	0.1755	0.999808
Creb3l2	488	1546.36	-0.692904	0.380101	-1.82295	0.0683113	0.999808
Rasgrp2	489	130.845	-0.691601	0.492938	-1.40302	0.160612	0.999808
Abca4	490	40.3543	-0.691383	0.522502	-1.32321	0.185764	0.999808
Galns	491	626.261	-0.691363	0.405997	-1.70288	0.0885912	0.999808
Dll1	492	97.983	-0.690482	0.508671	-1.35742	0.174647	0.999808
Sertad1	493	155.612	-0.690254	0.482305	-1.43116	0.152385	0.999808
Pi4k2b	494	1733.83	-0.690125	0.377616	-1.82759	0.0676118	0.999808
Rnd1	495	1028.62	-0.689151	0.389225	-1.77057	0.0766316	0.999808
Ltbp4	496	1937.01	-0.689075	0.375615	-1.83453	0.0665761	0.999808
Cercam	497	291.587	-0.688853	0.443357	-1.55372	0.120251	0.999808
Klhdc1	498	338.596	-0.688309	0.434845	-1.58288	0.113448	0.999808
Gm16516	499	58.5482	-0.688279	0.525198	-1.31051	0.190023	0.999808
Qsox1	500	1424.4	-0.688096	0.381215	-1.80501	0.0710737	0.999808
Atp8a1	501	2615.32	-0.687479	0.371124	-1.85242	0.063965	0.999808
Arrdc1	502	426.04	-0.687437	0.422745	-1.62613	0.103923	0.999808
Il13ra1	503	159.137	-0.686518	0.480688	-1.4282	0.153235	0.999808
Ptpru	504	859.735	-0.686466	0.394242	-1.74123	0.0816431	0.999808
Zcchc24	505	136.895	-0.686336	0.489966	-1.40078	0.161279	0.999808
Fkbp11	506	224.339	-0.685412	0.458958	-1.49341	0.13533	0.999808
Fastkd1	507	340.598	-0.685365	0.434264	-1.57822	0.114515	0.999808
Tuba8	508	287.017	-0.685258	0.443988	-1.54342	0.12273	0.999808
Mib2	509	1148.83	-0.684847	0.385815	-1.77507	0.0758867	0.999808
Ptgfrn	510	813.205	-0.684799	0.395861	-1.7299	0.0836483	0.999808
Dlx1	511	57.0246	-0.684112	0.525452	-1.30195	0.192934	0.999808
Zdhhc1	512	175.808	-0.683754	0.474236	-1.4418	0.149359	0.999808
Angptl2	513	486.149	-0.682741	0.415984	-1.64127	0.100742	0.999808
Gsto1	514	1240.24	-0.681134	0.383509	-1.77606	0.0757235	0.999808
Cybasc3	515	334.504	-0.681129	0.434895	-1.56619	0.117304	0.999808
Nsun7	516	62.0736	-0.680858	0.524269	-1.29868	0.194053	0.999808
Endod1	517	129.8	-0.680242	0.492851	-1.38022	0.16752	0.999808
Plp1	518	163.664	-0.680158	0.478548	-1.4213	0.155231	0.999808
Fbln2	519	1175.52	-0.679834	0.384673	-1.76731	0.077177	0.999808
Epor	520	141.422	-0.679178	0.487609	-1.39288	0.163657	0.999808
A330050F15Rik	521	564.452	-0.678918	0.409002	-1.65994	0.0969266	0.999808
Sncg	522	477.008	-0.678104	0.416417	-1.62843	0.103434	0.999808
2410006H16Rik	523	1387.23	-0.67742	0.380581	-1.77996	0.0750826	0.999808
Ppard	524	1070.83	-0.676876	0.386761	-1.75011	0.0800988	0.999808
Pecam1	525	363.274	-0.675659	0.429902	-1.57166	0.11603	0.999808
Grhl1	526	163.141	-0.675396	0.478467	-1.41158	0.158073	0.999808
Ptpn7	527	144.947	-0.675357	0.485885	-1.38995	0.164543	0.999808
Kcnh3	528	24.1623	-0.675291	0.493429	-1.36857	0.171135	0.999808
Dock5	529	101.987	-0.674285	0.506071	-1.33239	0.182731	0.999808
Zyx	530	873.181	-0.674217	0.392423	-1.71809	0.0857807	0.999808
H2-T23	531	65.5991	-0.673947	0.523066	-1.28845	0.197588	0.999808
Vegfa	532	5070.22	-0.673643	0.363223	-1.85463	0.0636497	0.999808
Irak3	533	447.148	-0.673463	0.419055	-1.6071	0.108033	0.999808
Sez6l2	534	8694.55	-0.672699	0.360244	-1.86734	0.0618541	0.999808
Sema4d	535	2860.71	-0.672502	0.368208	-1.82642	0.0677871	0.999808
Ddit4	536	4613.2	-0.671537	0.363634	-1.84674	0.0647854	0.999808
Olfm1	537	2834.38	-0.671426	0.368187	-1.8236	0.0682122	0.999808
Armc9	538	254.589	-0.670413	0.450013	-1.48976	0.136287	0.999808
Sipa1l1	539	2823.71	-0.67041	0.368109	-1.82123	0.0685727	0.999808
Lepre1	540	530.5	-0.670234	0.410815	-1.63147	0.10279	0.999808
Stk40	541	2134.91	-0.669699	0.37175	-1.80148	0.0716274	0.999808
Wwc2	542	2477.51	-0.669253	0.369608	-1.81071	0.0701856	0.999808
P2ry2	543	181.813	-0.668571	0.471137	-1.41906	0.155882	0.999808
Tmem151a	544	181.813	-0.668571	0.471137	-1.41906	0.155882	0.999808
Ckmt1	545	193.435	-0.668349	0.467153	-1.43068	0.152521	0.999808
Gm19434	546	57.5031	-0.66803	0.525262	-1.2718	0.203443	0.999808
Clec18a	547	457.202	-0.667456	0.41741	-1.59904	0.109811	0.999808
Chst15	548	83.2704	-0.666117	0.515221	-1.29288	0.196054	0.999808
Lfng	549	83.2704	-0.666117	0.515221	-1.29288	0.196054	0.999808
Crtac1	550	50.9306	-0.665945	0.525921	-1.26624	0.205426	0.999808
Flt3l	551	196.96	-0.665545	0.465811	-1.42879	0.153065	0.999808
Syde1	552	665.865	-0.665141	0.400936	-1.65897	0.0971219	0.999808
Litaf	553	988.741	-0.665004	0.38767	-1.71539	0.0862746	0.999808
Spred1	554	3074.55	-0.664782	0.366468	-1.81403	0.0696735	0.999808
Pkn1	555	1168.11	-0.664729	0.383134	-1.73498	0.0827448	0.999808
Gfi1	556	76.698	-0.664374	0.518315	-1.2818	0.199914	0.999808
2010111I01Rik	557	239.398	-0.664184	0.45335	-1.46506	0.142905	0.999808
Dhh	558	485.972	-0.66402	0.414188	-1.60318	0.108894	0.999808
Nek7	559	1904.27	-0.663456	0.372863	-1.77936	0.0751813	0.999808
Fgfbp3	560	67.601	-0.663431	0.522176	-1.27051	0.203903	0.999808
Itfg3	561	1243.37	-0.663374	0.381441	-1.73913	0.0820124	0.999808
St3gal4	562	443.012	-0.662665	0.418493	-1.58346	0.113317	0.999808
Flot1	563	1207.98	-0.662576	0.382054	-1.73425	0.0828745	0.999808
Cnksr1	564	15.5879	-0.662468	0.437484	-1.51427	0.129958	0.999808
Arhgap9	565	170.67	-0.661594	0.474761	-1.39353	0.16346	0.999808
D830046C22Rik	566	21.1153	-0.659386	0.481426	-1.36965	0.170795	0.999808
Slc22a21	567	91.8448	-0.659268	0.510708	-1.29089	0.196742	0.999808
Procr	568	120.137	-0.658735	0.496401	-1.32702	0.184501	0.999808
Asah2	569	511.173	-0.657613	0.41124	-1.5991	0.109799	0.999808
Sct	570	305.034	-0.656084	0.438039	-1.49777	0.134192	0.999808
Fam129a	571	4216.31	-0.655861	0.362391	-1.80982	0.0703243	0.999808
Adamtsl4	572	33.7377	-0.655733	0.516728	-1.26901	0.204437	0.999808
Stk30	573	33.7377	-0.655733	0.516728	-1.26901	0.204437	0.999808
Rras	574	1031	-0.655492	0.385434	-1.70066	0.0890066	0.999808
Agpat4	575	887.019	-0.655384	0.389891	-1.68094	0.0927746	0.999808
Cst6	576	137.808	-0.654977	0.487943	-1.34232	0.179491	0.999808
Slc25a33	577	1922.15	-0.654842	0.371648	-1.76199	0.0780705	0.999808
Pear1	578	126.187	-0.654325	0.493288	-1.32645	0.184689	0.999808
Gfod1	579	299.463	-0.653723	0.438928	-1.48936	0.136392	0.999808
Sdpr	580	2793.54	-0.653414	0.366191	-1.78435	0.0743668	0.999808
Eml2	581	855.157	-0.653244	0.390862	-1.67129	0.0946639	0.999808
Etl4	582	195.393	-0.65312	0.465502	-1.40304	0.160603	0.999808
Slc17a7	583	231.258	-0.65262	0.454677	-1.43535	0.151188	0.999808
Ncam1	584	3470.93	-0.652552	0.363714	-1.79414	0.0727915	0.999808
Shc4	585	255.502	-0.651761	0.448373	-1.45362	0.146053	0.999808
Apbb1ip	586	24.6407	-0.651542	0.496564	-1.3121	0.189486	0.999808
Gpr4	587	24.6407	-0.651542	0.496564	-1.3121	0.189486	0.999808
Fam181b	588	198.918	-0.650562	0.464177	-1.40154	0.161053	0.999808
Klf6	589	1046.06	-0.650492	0.384478	-1.69188	0.0906686	0.999808
Gm19424	590	63.0305	-0.650467	0.523619	-1.24225	0.214144	0.999808
Ggt5	591	19.5918	-0.650291	0.473937	-1.3721	0.170031	0.999808
Nfil3	592	934.417	-0.650218	0.387725	-1.67701	0.0935414	0.999808
Dpy19l3	593	505.035	-0.649857	0.411041	-1.581	0.113877	0.999808
Itgb5	594	1498.64	-0.649155	0.375644	-1.72811	0.0839681	0.999808
Cish	595	70.6039	-0.648368	0.520698	-1.24519	0.213062	0.999808
Ifitm3	596	2326.02	-0.648163	0.367982	-1.7614	0.0781708	0.999808
Tjp2	597	468.647	-0.647972	0.414376	-1.56373	0.117881	0.999808
Cacna1h	598	363.576	-0.647419	0.427367	-1.5149	0.129798	0.999808
Plin1	599	56.458	-0.647241	0.525327	-1.23207	0.217922	0.999808
Gpr146	600	318.614	-0.646476	0.434715	-1.48713	0.136982	0.999808
1110018J18Rik	601	274.652	-0.643605	0.443306	-1.45183	0.146549	0.999808
Rem2	602	95.8487	-0.64318	0.508106	-1.26584	0.205571	0.999808
Cast	603	749.431	-0.643076	0.39426	-1.6311	0.10287	0.999808
Baiap3	604	20.5927	-0.642867	0.480107	-1.33901	0.180569	0.999808
Tgfbr3	605	146.861	-0.642579	0.483295	-1.32958	0.183657	0.999808
Slc44a2	606	967.103	-0.641932	0.385828	-1.66378	0.0961567	0.999808
Lpin3	607	130.19	-0.641698	0.49079	-1.30748	0.191049	0.999808
AI464131	608	132.715	-0.6414	0.489592	-1.31007	0.190172	0.999808
Mrap	609	59.9835	-0.641118	0.524442	-1.22248	0.221527	0.999808
Pros1	610	322.618	-0.640723	0.433517	-1.47797	0.139417	0.999808
Bcas1	611	89.2763	-0.640383	0.511439	-1.25212	0.210526	0.999808
Gm4980	612	3110.05	-0.640248	0.363406	-1.7618	0.0781032	0.999808
2410012E07Rik	613	18.0683	-0.640109	0.465175	-1.37606	0.168803	0.999808
Vav3	614	65.0324	-0.640105	0.522785	-1.22441	0.220796	0.999808
4930486L24Rik	615	198.874	-0.640103	0.463499	-1.38102	0.167272	0.999808
Plekhh2	616	91.8007	-0.640009	0.510113	-1.25464	0.20961	0.999808
Pi16	617	1903.95	-0.639949	0.370074	-1.72925	0.0837651	0.999808
Zfr2	618	289.277	-0.639614	0.439853	-1.45415	0.145904	0.999808
A330021E22Rik	619	345.338	-0.639611	0.429548	-1.48903	0.136479	0.999808
Prkar1a	620	38239.9	-0.639247	0.352862	-1.81161	0.0700468	0.999808
Tph2	621	326.143	-0.639184	0.432763	-1.47698	0.13968	0.999808
Dync2li1	622	757.961	-0.639138	0.393444	-1.62447	0.104275	0.999808
Tpbg	623	99.3742	-0.638973	0.506118	-1.2625	0.206769	0.999808
Il6	624	421.595	-0.638837	0.418767	-1.52552	0.12713	0.999808
Dyrk3	625	75.1303	-0.638371	0.518462	-1.23128	0.218219	0.999808
Sgms2	626	726.623	-0.637265	0.39477	-1.61427	0.106469	0.999808
Des	627	53.411	-0.637088	0.525743	-1.21179	0.225594	0.999808
Mst1r	628	117.046	-0.636971	0.496962	-1.28173	0.199938	0.999808
Pdgfrb	629	394.304	-0.636472	0.422038	-1.50809	0.131531	0.999808
Lrp2	630	90.2772	-0.636324	0.510793	-1.24576	0.212853	0.999808
2010204K13Rik	631	137.241	-0.635201	0.487195	-1.30379	0.192304	0.999808
Kif9	632	21.5937	-0.635106	0.485554	-1.308	0.190873	0.999808
Klf4	633	21.5937	-0.635106	0.485554	-1.308	0.190873	0.999808
Msrb3	634	1831.04	-0.634588	0.370128	-1.71451	0.0864356	0.999808
Rsph9	635	71.0824	-0.634408	0.520228	-1.21948	0.222662	0.999808
Slc25a40	636	807.884	-0.634048	0.390691	-1.62289	0.104614	0.999808
Dock2	637	634.652	-0.632759	0.399506	-1.58385	0.113227	0.999808
9130019P16Rik	638	46.8385	-0.632421	0.525675	-1.20307	0.228951	0.999808
3110057O12Rik	639	138.242	-0.632295	0.48659	-1.29944	0.193793	0.999808
Mypn	640	49.363	-0.63207	0.525908	-1.20186	0.229416	0.999808
Trpm4	641	239.744	-0.632066	0.450904	-1.40178	0.160982	0.999808
Elfn1	642	96.3272	-0.631914	0.507471	-1.24522	0.21305	0.999808
Tead3	643	98.8516	-0.63172	0.506134	-1.24813	0.211984	0.999808
Sh3bp5	644	665.947	-0.631579	0.39748	-1.58896	0.11207	0.999808
Slc7a7	645	56.9364	-0.631138	0.52512	-1.20189	0.229405	0.999808
Dusp6	646	14496.3	-0.630978	0.353379	-1.78556	0.0741712	0.999808
Gnpnat1	647	699.766	-0.63047	0.395467	-1.59424	0.110882	0.999808
Chchd10	648	6726.06	-0.630069	0.356135	-1.76918	0.0768634	0.999808
1700019N12Rik	649	506.861	-0.62986	0.408945	-1.54021	0.12351	0.999808
Fcgrt	650	458.373	-0.628633	0.413637	-1.51977	0.128569	0.999808
Card10	651	314.956	-0.627111	0.433795	-1.44564	0.148279	0.999808
Blvrb	652	452.801	-0.626693	0.414062	-1.51352	0.130147	0.999808
A830007P12Rik	653	45.315	-0.626548	0.525413	-1.19249	0.23307	0.999808
Ppap2c	654	1324.31	-0.626237	0.37577	-1.66655	0.0956048	0.999808
Mmp23	655	50.364	-0.626197	0.52592	-1.19067	0.233783	0.999808
B3gnt9-ps	656	52.8885	-0.626038	0.525764	-1.19072	0.233763	0.999808
Tcea3	657	60.4619	-0.625622	0.524145	-1.19361	0.232632	0.999808
Lnpep	658	2904.68	-0.624814	0.362287	-1.72464	0.084593	0.999808
Arhgap24	659	85.7067	-0.624699	0.512834	-1.21813	0.223174	0.999808
Plcd1	660	98.3291	-0.624401	0.506153	-1.23362	0.217344	0.999808
Acaa2	661	315.434	-0.622898	0.433363	-1.43736	0.150616	0.999808
Lrp1	662	585.554	-0.622523	0.401822	-1.54925	0.121322	0.999808
Kalrn	663	379.547	-0.621582	0.422777	-1.47024	0.141498	0.999808
Thnsl2	664	324.009	-0.621509	0.431681	-1.43974	0.14994	0.999808
Fxyd5	665	233.128	-0.621327	0.451922	-1.37486	0.169176	0.999808
Gsn	666	1863.9	-0.620633	0.368204	-1.68557	0.0918793	0.999808
Fgf7	667	26.1201	-0.619873	0.502743	-1.23298	0.217582	0.999808
Aldh1l2	668	12096	-0.619104	0.352415	-1.75674	0.0789614	0.999808
Naga	669	529.971	-0.618226	0.405789	-1.52352	0.127629	0.999808
Clybl	670	204.836	-0.617147	0.460054	-1.34147	0.179769	0.999808
Dcbld1	671	671.82	-0.616892	0.395649	-1.55919	0.118951	0.999808
Gem	672	1009.06	-0.616654	0.381827	-1.61501	0.106309	0.999808
Mboat7	673	866.684	-0.616358	0.38648	-1.5948	0.110757	0.999808
B230209E15Rik	674	169.493	-0.616308	0.472512	-1.30432	0.192123	0.999808
Il33	675	75.0862	-0.616098	0.517997	-1.18939	0.234288	0.999808
Cryba2	676	136.675	-0.615232	0.486458	-1.26472	0.205973	0.999808
Aph1c	677	57.4149	-0.615154	0.524888	-1.17197	0.241208	0.999808
Pparg	678	513.779	-0.614526	0.406864	-1.5104	0.130943	0.999808
Cdh5	679	42.268	-0.614092	0.524547	-1.17071	0.241716	0.999808
Rnf144b	680	42.268	-0.614092	0.524547	-1.17071	0.241716	0.999808
Cyb5r1	681	3880.95	-0.61405	0.358014	-1.71516	0.0863163	0.999808
Tap1	682	216.936	-0.613477	0.456045	-1.34521	0.178557	0.999808
Tmtc1	683	1450.71	-0.613263	0.372292	-1.64726	0.0995043	0.999808
Lamc1	684	4580.01	-0.612587	0.356454	-1.71856	0.0856946	0.999808
Eef2k	685	1356.78	-0.611968	0.373639	-1.63786	0.101452	0.999808
Calcrl	686	24.5966	-0.611521	0.498532	-1.22664	0.219957	0.999808
Polr3gl	687	358.262	-0.610298	0.424999	-1.436	0.151003	0.999808
Tulp2	688	102.333	-0.610008	0.503507	-1.21152	0.225696	0.999808
Itga5	689	1693.93	-0.609928	0.36876	-1.654	0.0981283	0.999808
Sema6c	690	97.284	-0.609564	0.506198	-1.2042	0.228512	0.999808
Hr	691	136.152	-0.609464	0.486417	-1.25297	0.210218	0.999808
Nrbp2	692	421.853	-0.6087	0.416027	-1.46313	0.143433	0.999808
Tnip2	693	310.297	-0.608666	0.433187	-1.40509	0.159995	0.999808
Gadd45b	694	198.742	-0.608602	0.46149	-1.31878	0.187243	0.999808
Nfu1	695	503.115	-0.607969	0.40723	-1.49294	0.135453	0.999808
Agrn	696	4249.47	-0.607481	0.356442	-1.70429	0.0883265	0.999808
1500009L16Rik	697	707.031	-0.60718	0.3927	-1.54617	0.122064	0.999808
Adamts1	698	74.5637	-0.607095	0.518056	-1.17187	0.241249	0.999808
B3gnt1	699	612.624	-0.605785	0.398261	-1.52108	0.128241	0.999808
Ctsl	700	3441.12	-0.603813	0.357946	-1.68688	0.0916261	0.999808
Usp44	701	734.234	-0.603218	0.390883	-1.54322	0.122777	0.999808
Pdia5	702	440.481	-0.603005	0.413295	-1.45902	0.14456	0.999808
Hfe	703	230.515	-0.602791	0.451348	-1.33553	0.181702	0.999808
Pde4a	704	227.99	-0.602606	0.452053	-1.33304	0.182518	0.999808
Hvcn1	705	99.286	-0.602412	0.504872	-1.1932	0.232792	0.999808
Stmn4	706	275.433	-0.602403	0.439965	-1.36921	0.170935	0.999808
Ttc26	707	275.433	-0.602403	0.439965	-1.36921	0.170935	0.999808
Pdlim7	708	776.105	-0.601757	0.388719	-1.54805	0.121611	0.999808
Card14	709	65.4668	-0.60092	0.522044	-1.15109	0.249695	0.999808
Cyb5r2	710	2719.2	-0.600828	0.360263	-1.66775	0.0953657	0.999808
Ggt1	711	13.0193	-0.600095	0.413579	-1.45098	0.146786	0.999808
Vat1l	712	22286.1	-0.599511	0.348567	-1.71993	0.0854454	0.999808
Slc38a6	713	343.55	-0.599429	0.426474	-1.40555	0.159858	0.999808
Tmem54	714	79.0901	-0.599025	0.515598	-1.16181	0.245314	0.999808
Rab15	715	312.255	-0.598809	0.432025	-1.38605	0.165731	0.999808
Limch1	716	1920.6	-0.59619	0.364906	-1.63382	0.102297	0.999808
Mlkl	717	1185.81	-0.596023	0.375154	-1.58874	0.112118	0.999808
Xkr8	718	255.716	-0.595983	0.444172	-1.34178	0.179666	0.999808
D4Bwg0951e	719	229.47	-0.595259	0.451123	-1.31951	0.187	0.999808
Ache	720	958.692	-0.595051	0.381035	-1.56167	0.118366	0.999808
Cd302	721	98.7634	-0.594967	0.504896	-1.17839	0.238639	0.999808
Retsat	722	433.342	-0.594289	0.413354	-1.43773	0.150512	0.999808
Paqr3	723	339.98	-0.593952	0.426626	-1.39221	0.16386	0.999808
Crip2	724	2277.29	-0.593551	0.361878	-1.64019	0.100965	0.999808
Gm17745	725	21.5496	-0.593306	0.488065	-1.21563	0.224126	0.999808
Snai2	726	53.8453	-0.592761	0.525495	-1.128	0.259318	0.999808
Ctif	727	738.628	-0.59249	0.389562	-1.52091	0.128282	0.999808
Cpne8	728	32.6485	-0.591386	0.516905	-1.14409	0.252586	0.999808
Fam69a	729	81.0921	-0.590914	0.514351	-1.14885	0.250616	0.999808
Rimbp2	730	223.898	-0.590871	0.452437	-1.30597	0.191561	0.999808
Dgkh	731	262.244	-0.589916	0.442123	-1.33428	0.182112	0.999808
3110043O21Rik	732	1465.72	-0.589352	0.369379	-1.59552	0.110595	0.999808
Galnt3	733	419.674	-0.589111	0.414567	-1.42103	0.155309	0.999808
Dis3	734	1288.09	-0.589074	0.372319	-1.58217	0.11361	0.999808
Aebp1	735	650.271	-0.588674	0.394129	-1.49361	0.135278	0.999808
Matn3	736	130.537	-0.588201	0.488086	-1.20512	0.228157	0.999808
Pgf	737	767.832	-0.588027	0.387691	-1.51674	0.129332	0.999808
Dpyd	738	475.169	-0.587857	0.40813	-1.44037	0.149764	0.999808
Slc39a14	739	1463.15	-0.587647	0.369227	-1.59156	0.111483	0.999808
Hip1	740	1699.27	-0.586914	0.366076	-1.60326	0.108878	0.999808
Gng12	741	95.7164	-0.586793	0.506286	-1.15901	0.24645	0.999808
Plvap	742	204.703	-0.586312	0.458088	-1.27991	0.200576	0.999808
Tspan17	743	885.872	-0.585944	0.382573	-1.53159	0.125624	0.999808
Hcrtr1	744	36.174	-0.585909	0.521021	-1.12454	0.260785	0.999808
Selenbp1	745	90.6675	-0.585392	0.509016	-1.15004	0.250125	0.999808
Esyt1	746	5523.78	-0.58486	0.351794	-1.66251	0.0964109	0.999808
Scn3b	747	962.041	-0.584737	0.379838	-1.53944	0.123698	0.999808
Lats2	748	74.5196	-0.584575	0.517598	-1.1294	0.258729	0.999808
Fam59b	749	481.697	-0.584465	0.407152	-1.43549	0.151146	0.999808
Tnnt1	750	99.2419	-0.584031	0.504258	-1.1582	0.246783	0.999808
Ccdc108	751	44.7484	-0.583561	0.525522	-1.11044	0.26681	0.999808
Osmr	752	12.4968	-0.583505	0.410415	-1.42174	0.155101	0.999808
Cdk18	753	773.316	-0.583366	0.386962	-1.50755	0.13167	0.999808
Lrp5	754	937.797	-0.583298	0.380477	-1.53307	0.125259	0.999808
A230070E04Rik	755	31.125	-0.583269	0.514839	-1.13292	0.25725	0.999808
2310008H04Rik	756	470.076	-0.58262	0.408189	-1.42733	0.153485	0.999808
Dpysl5	757	5883.3	-0.582606	0.351123	-1.65927	0.097062	0.999808
Ppm1j	758	253.625	-0.58211	0.443696	-1.31196	0.189535	0.999808
Eng	759	448.879	-0.581912	0.410447	-1.41775	0.156264	0.999808
Zfp174	760	116.391	-0.581787	0.494957	-1.17543	0.239823	0.999808
Kank2	761	286.922	-0.581643	0.43585	-1.3345	0.182039	0.999808
Hkdc1	762	64.4217	-0.580862	0.522174	-1.11239	0.26597	0.999808
Tagln2	763	6593.45	-0.580565	0.350211	-1.65776	0.0973662	0.999808
Jak3	764	75.5206	-0.580436	0.517002	-1.1227	0.261567	0.999808
Gm996	765	111.342	-0.580403	0.497567	-1.16648	0.24342	0.999808
Chmp2b	766	690.53	-0.580307	0.390913	-1.48449	0.137679	0.999808
Mpv17l	767	216.281	-0.580097	0.45401	-1.27772	0.201349	0.999808
Pik3cd	768	862.063	-0.580031	0.382849	-1.51504	0.129762	0.999808
Glb1	769	705.155	-0.579797	0.390049	-1.48647	0.137154	0.999808
Mtap	770	984.15	-0.579724	0.378619	-1.53115	0.125731	0.999808
Atp7b	771	37.1749	-0.579706	0.521993	-1.11056	0.266757	0.999808
Fgf15	772	37.1749	-0.579706	0.521993	-1.11056	0.266757	0.999808
Ezr	773	940.756	-0.579369	0.379955	-1.52484	0.127299	0.999808
Epha5	774	84.095	-0.579242	0.512436	-1.13037	0.258321	0.999808
Kcnab3	775	84.095	-0.579242	0.512436	-1.13037	0.258321	0.999808
1810062G17Rik	776	95.1939	-0.579062	0.506322	-1.14367	0.252763	0.999808
Dgka	777	671.335	-0.578471	0.391847	-1.47627	0.139872	0.999808
Art5	778	217.282	-0.578304	0.453584	-1.27497	0.202322	0.999808
Otog	779	148.164	-0.577968	0.479328	-1.20579	0.227899	0.999808
Slc25a37	780	1007.83	-0.577839	0.377709	-1.52985	0.126053	0.999808
Hpse	781	492.23	-0.577714	0.405485	-1.42475	0.154229	0.999808
Erlin1	782	1640.46	-0.57771	0.365729	-1.57961	0.114196	0.999808
Sult2b1	783	13.9762	-0.57768	0.43719	-1.32135	0.186385	0.999808
Grn	784	5046.82	-0.577662	0.351555	-1.64316	0.100349	0.999808
Cxcl3	785	12.9752	-0.577449	0.424122	-1.36152	0.17335	0.999808
Osbpl3	786	67.9471	-0.577438	0.520606	-1.10917	0.267359	0.999808
Dhrs1	787	698.06	-0.577362	0.3902	-1.47966	0.138965	0.999808
Trib3	788	2819.95	-0.577143	0.357072	-1.61632	0.106025	0.999808
Rab11fip5	789	440.261	-0.57702	0.411009	-1.40391	0.160345	0.999808
Gpr158	790	154.214	-0.576765	0.476596	-1.21018	0.226211	0.999808
Fam124a	791	629.943	-0.576497	0.39425	-1.46226	0.14367	0.999808
2810032G03Rik	792	65.4227	-0.576454	0.521678	-1.105	0.26916	0.999808
Vasp	793	2324.5	-0.576309	0.359578	-1.60274	0.108993	0.999808
Sfxn3	794	605.22	-0.57628	0.39592	-1.45555	0.145518	0.999808
Sgtb	795	1234.81	-0.576006	0.371939	-1.54866	0.121463	0.999808
Col24a1	796	73.9971	-0.575337	0.517664	-1.11141	0.266391	0.999808
1810022K09Rik	797	115.868	-0.575093	0.494956	-1.16191	0.245273	0.999808
Tmem120a	798	1508.71	-0.574885	0.367145	-1.56583	0.117389	0.999808
Vamp5	799	29.6015	-0.574775	0.512438	-1.12165	0.262013	0.999808
Irf7	800	227.858	-0.574424	0.450166	-1.27603	0.201946	0.999808
Mavs	801	605.699	-0.573997	0.395668	-1.4507	0.146862	0.999808
Islr2	802	2210.38	-0.573541	0.360017	-1.5931	0.111139	0.999808
Car5a	803	38.1759	-0.573465	0.522817	-1.09688	0.272696	0.999808
Gpx1	804	1377.01	-0.573286	0.369004	-1.5536	0.120279	0.999808
Celf4	805	3313.61	-0.573123	0.354752	-1.61556	0.106189	0.999808
2012-03-02	806	18.5026	-0.572628	0.474031	-1.208	0.227049	0.999808
Ptgir	807	6778.11	-0.572293	0.349106	-1.63931	0.101149	0.999808
Npas3	808	116.869	-0.572144	0.494309	-1.15746	0.247083	0.999808
Npr3	809	364.048	-0.57212	0.420906	-1.35926	0.174065	0.999808
Wnt10a	810	35.6514	-0.571799	0.520795	-1.09793	0.272234	0.999808
Dnajc12	811	164.79	-0.571737	0.471858	-1.21167	0.225638	0.999808
P4ha2	812	1571.17	-0.57148	0.365912	-1.5618	0.118336	0.999808
Gpr3	813	193.038	-0.571473	0.461108	-1.23935	0.215218	0.999808
Galnt2	814	4402.56	-0.570967	0.351838	-1.62281	0.104629	0.999808
2310034O05Rik	815	44.2258	-0.570766	0.525471	-1.0862	0.277391	0.999808
Pacsin3	816	179.415	-0.57056	0.466022	-1.22432	0.220832	0.999808
Soat2	817	241.96	-0.569708	0.445884	-1.2777	0.201354	0.999808
Itpripl1	818	408.922	-0.569374	0.414239	-1.3745	0.169285	0.999808
Klf8	819	174.366	-0.569315	0.46789	-1.21677	0.223692	0.999808
Gm5506	820	1176.14	-0.568866	0.372427	-1.52746	0.126647	0.999808
Bmpr1a	821	6430.65	-0.568774	0.348975	-1.62984	0.103135	0.999808
Hmha1	822	217.238	-0.568488	0.452953	-1.25507	0.209453	0.999808
Ccdc63	823	22.0281	-0.568247	0.491464	-1.15623	0.247586	0.999808
Has2	824	22.0281	-0.568247	0.491464	-1.15623	0.247586	0.999808
Hrsp12	825	132.494	-0.567932	0.486188	-1.16813	0.242753	0.999808
Ptpn6	826	95.6723	-0.567857	0.505692	-1.12293	0.261467	0.999808
Sybu	827	67.4246	-0.56763	0.520666	-1.0902	0.275625	0.999808
Entpd5	828	646.481	-0.567433	0.392303	-1.44642	0.148061	0.999808
Map6d1	829	300.457	-0.567055	0.431888	-1.31297	0.189194	0.999808
Sgk1	830	47.7513	-0.566879	0.525912	-1.0779	0.281079	0.999808
F3	831	172.842	-0.566545	0.468329	-1.20971	0.226388	0.999808
Tmem43	832	725.652	-0.565967	0.387584	-1.46024	0.144223	0.999808
Rhou	833	1575.04	-0.565755	0.365227	-1.54905	0.121369	0.999808
Prss56	834	19.5036	-0.565213	0.480085	-1.17732	0.239068	0.999808
Sp9	835	62.3756	-0.564825	0.522763	-1.08046	0.279937	0.999808
Napb	836	907.717	-0.564735	0.379582	-1.48778	0.136809	0.999808
Man2b2	837	1211.35	-0.564416	0.371166	-1.52066	0.128346	0.999808
Arid5a	838	214.191	-0.563856	0.453601	-1.24307	0.213844	0.999808
Slc9a5	839	729.656	-0.563669	0.387148	-1.45595	0.145407	0.999808
Rab31	840	1292.52	-0.563086	0.369403	-1.52431	0.127431	0.999808
Ptpn18	841	177.368	-0.563066	0.466369	-1.20734	0.227301	0.999808
Nek1	842	1264.27	-0.562946	0.369935	-1.52174	0.128074	0.999808
Camkk2	843	1037.81	-0.562924	0.375267	-1.50006	0.133599	0.999808
AA986860	844	31.6034	-0.561397	0.516149	-1.08766	0.276743	0.999808
Layn	845	31.6034	-0.561397	0.516149	-1.08766	0.276743	0.999808
Sh3tc1	846	31.6034	-0.561397	0.516149	-1.08766	0.276743	0.999808
Tceal5	847	71.951	-0.560621	0.518381	-1.08149	0.279481	0.999808
Manba	848	648.917	-0.560381	0.39147	-1.43148	0.152293	0.999808
Plxnc1	849	551.073	-0.560207	0.398557	-1.40559	0.159847	0.999808
Dnm3	850	199.044	-0.560076	0.458328	-1.222	0.221708	0.999808
Txndc5	851	1991.44	-0.559486	0.36011	-1.55366	0.120266	0.999808
Man1c1	852	3193.25	-0.559167	0.353524	-1.58169	0.11372	0.999808
Lhx9	853	69.4265	-0.559138	0.519591	-1.07611	0.281878	0.999808
Myh7b	854	69.4265	-0.559138	0.519591	-1.07611	0.281878	0.999808
Chst14	855	202.569	-0.558912	0.457062	-1.22284	0.221391	0.999808
Htr3b	856	12.4527	-0.558829	0.420918	-1.32764	0.184296	0.999808
Rspo1	857	677.643	-0.558699	0.389548	-1.43422	0.151509	0.999808
Usp11	858	333.187	-0.558501	0.424961	-1.31424	0.188765	0.999808
Fbxo41	859	153.647	-0.558253	0.475876	-1.17311	0.240753	0.999808
5430416O09Rik	860	52.2777	-0.558175	0.525597	-1.06198	0.288244	0.999808
Psen2	861	939.88	-0.557983	0.377775	-1.47703	0.139669	0.999808
Syne1	862	2967.75	-0.557903	0.354219	-1.57502	0.115252	0.999808
Anxa5	863	4783.78	-0.557629	0.349604	-1.59503	0.110705	0.999808
Hspb2	864	35.1289	-0.557121	0.52052	-1.07032	0.284477	0.999808
Vax2os1	865	35.1289	-0.557121	0.52052	-1.07032	0.284477	0.999808
Prrxl1	866	58.3277	-0.55692	0.524126	-1.06257	0.287978	0.999808
Tnfrsf14	867	26.5545	-0.556567	0.506446	-1.09896	0.271783	0.999808
Dlgap1	868	320.565	-0.556237	0.427101	-1.30235	0.192796	0.999808
Dhrs7	869	1266.62	-0.555437	0.369072	-1.50495	0.132336	0.999808
Lix1l	870	1590.88	-0.555324	0.363869	-1.52616	0.12697	0.999808
Fam13a	871	55.8032	-0.555152	0.524841	-1.05775	0.290169	0.999808
Spred3	872	932.263	-0.554912	0.377719	-1.46911	0.141802	0.999808
Adamts12	873	32.6044	-0.554774	0.517673	-1.07167	0.283869	0.999808
B230206F22Rik	874	149.599	-0.554162	0.477471	-1.16062	0.245797	0.999808
Arhgap31	875	243.395	-0.553956	0.444411	-1.2465	0.212583	0.999808
Gnpda1	876	720.95	-0.553808	0.38664	-1.43236	0.152041	0.999808
Stard10	877	1715.36	-0.55271	0.36207	-1.52653	0.126879	0.999808
Ticam1	878	223.722	-0.552592	0.44994	-1.22815	0.219392	0.999808
Ifih1	879	30.0799	-0.552236	0.513909	-1.07458	0.282563	0.999808
Slc2a3	880	2669.9	-0.551737	0.354834	-1.55492	0.119965	0.999808
Ubtd1	881	509.114	-0.549948	0.401345	-1.37026	0.170605	0.999808
Irs3	882	62.8541	-0.549765	0.522394	-1.0524	0.292618	0.999808
Zdhhc9	883	500.539	-0.549716	0.402148	-1.36695	0.17164	0.999808
Mfsd4	884	512.639	-0.549508	0.400973	-1.37043	0.170551	0.999808
Cdh24	885	130.927	-0.549487	0.486122	-1.13035	0.258329	0.999808
Ovgp1	886	130.927	-0.549487	0.486122	-1.13035	0.258329	0.999808
Emp3	887	293.797	-0.549346	0.43195	-1.27178	0.203451	0.999808
Bst2	888	483.391	-0.54923	0.40382	-1.36008	0.173803	0.999808
Shox2	889	163.701	-0.549006	0.471072	-1.16544	0.243841	0.999808
6430573F11Rik	890	11.4517	-0.548737	0.40347	-1.36004	0.173816	0.999808
Stc1	891	15.4556	-0.548551	0.45491	-1.20584	0.227878	0.999808
Chst3	892	54.2797	-0.548544	0.525162	-1.04452	0.296243	0.999808
Gucy2g	893	107.728	-0.548202	0.498254	-1.10025	0.271225	0.999808
Tmem116	894	39.6553	-0.54771	0.523991	-1.04527	0.2959	0.999808
A130022J15Rik	895	286.223	-0.547624	0.433468	-1.26335	0.206462	0.999808
Usp18	896	105.204	-0.546859	0.49961	-1.09457	0.273705	0.999808
Cyp27a1	897	137.978	-0.546713	0.482533	-1.13301	0.257211	0.999808
Ppp1r3c	898	51.7552	-0.546398	0.525628	-1.03951	0.298566	0.999808
Nat9	899	522.693	-0.546368	0.399762	-1.36673	0.171709	0.999808
Filip1	900	594.291	-0.546331	0.393885	-1.38703	0.165433	0.999808
Smyd3	901	534.793	-0.546238	0.398669	-1.37015	0.170639	0.999808
Pkn3	902	162.177	-0.54592	0.471548	-1.15772	0.246979	0.999808
1200009I06Rik	903	129.403	-0.545791	0.486722	-1.12136	0.262134	0.999808
Rab3c	904	5545.1	-0.545445	0.347116	-1.57136	0.116099	0.999808
Myo7a	905	300.325	-0.544843	0.430241	-1.26637	0.205381	0.999808
Naaa	906	1344	-0.544061	0.366405	-1.48486	0.137581	0.999808
Tnfrsf1b	907	106.205	-0.543866	0.498948	-1.09002	0.275702	0.999808
Oas1g	908	55.2806	-0.543828	0.52489	-1.03608	0.300165	0.999808
Sulf2	909	509.548	-0.542708	0.400657	-1.35455	0.175562	0.999808
Rasgef1a	910	172.754	-0.542638	0.467024	-1.16191	0.245274	0.999808
Arpc1b	911	900.792	-0.542559	0.37758	-1.43694	0.150735	0.999808
Igsf8	912	1489.64	-0.541107	0.36372	-1.4877	0.136829	0.999808
Pdxk	913	1333.34	-0.540907	0.366262	-1.47683	0.139721	0.999808
Sertad2	914	1502.74	-0.540829	0.363497	-1.48785	0.136791	0.999808
2810468N07Rik	915	264.504	-0.540539	0.438026	-1.23403	0.217191	0.999808
Rgn	916	409.702	-0.540458	0.411695	-1.31276	0.189262	0.999808
Dpysl3	917	12265.6	-0.540251	0.342803	-1.57598	0.11503	0.999808
Slc24a6	918	903.272	-0.540121	0.377244	-1.43176	0.152214	0.999808
Pdlim5	919	1626.74	-0.540033	0.36173	-1.49292	0.135459	0.999808
Mmd	920	1309.62	-0.539839	0.366587	-1.47261	0.140857	0.999808
Dnahc5	921	32.0819	-0.539484	0.517305	-1.04287	0.297006	0.999808
2010011I20Rik	922	784.275	-0.539094	0.382045	-1.41108	0.158222	0.999808
Fibin	923	12.9311	-0.538965	0.431263	-1.24973	0.211396	0.999808
Cux2	924	150.556	-0.538449	0.47625	-1.1306	0.258223	0.999808
Orai2	925	357.255	-0.538366	0.419261	-1.28409	0.199112	0.999808
Kcp	926	96.1067	-0.537788	0.504463	-1.06606	0.286396	0.999808
2012-08-31	927	65.857	-0.537171	0.520908	-1.03122	0.302438	0.999808
Frzb	928	41.6573	-0.536668	0.524947	-1.02233	0.306625	0.999808
Mafk	929	389.506	-0.536557	0.414171	-1.2955	0.195149	0.999808
Plod3	930	3364.85	-0.536197	0.350307	-1.53065	0.125857	0.999808
Nudt7	931	347.157	-0.536143	0.420769	-1.2742	0.202593	0.999808
Rab26	932	23.5075	-0.536071	0.498365	-1.07566	0.282079	0.999808
Gpr97	933	87.5322	-0.535846	0.509348	-1.05202	0.292789	0.999808
Rap1gap	934	827.582	-0.535782	0.379792	-1.41073	0.158326	0.999808
Tecpr1	935	617.358	-0.535303	0.391203	-1.36835	0.171202	0.999808
D3Bwg0562e	936	17.4575	-0.534795	0.470416	-1.13686	0.255599	0.999808
Myl12a	937	2044.49	-0.534575	0.356876	-1.49793	0.134152	0.999808
Galnt1	938	4654.27	-0.534545	0.347117	-1.53995	0.123571	0.999808
Arsa	939	1714.79	-0.534227	0.360043	-1.48379	0.137866	0.999808
Ppapdc1b	940	287.658	-0.53409	0.432165	-1.23585	0.216515	0.999808
Dus2l	941	253.883	-0.534082	0.440266	-1.21309	0.225096	0.999808
Scn1b	942	253.883	-0.534082	0.440266	-1.21309	0.225096	0.999808
Tmem189	943	829.061	-0.533627	0.379516	-1.40607	0.159703	0.999808
Plekhf1	944	33.0828	-0.533471	0.518733	-1.02841	0.303757	0.999808
Fmnl3	945	1108.32	-0.532692	0.370241	-1.43877	0.150216	0.999808
Slit3	946	7041.5	-0.532686	0.344192	-1.54764	0.121708	0.999808
Ogg1	947	298.235	-0.532418	0.429759	-1.23888	0.215392	0.999808
Myo18a	948	1909.73	-0.530019	0.357563	-1.48231	0.138258	0.999808
Ppp1r13l	949	117.259	-0.529937	0.492362	-1.07632	0.281786	0.999808
Sipa1l2	950	2558.95	-0.529362	0.352863	-1.50019	0.133565	0.999808
Il17ra	951	185.811	-0.529337	0.461232	-1.14766	0.251109	0.999808
Hgf	952	24.5084	-0.529307	0.501826	-1.05476	0.291534	0.999808
Rhpn2	953	46.1837	-0.529096	0.525878	-1.00612	0.314358	0.999808
Echdc2	954	142.46	-0.529011	0.479546	-1.10315	0.269962	0.999808
Bcl6	955	307.288	-0.528986	0.427634	-1.237	0.216086	0.999808
Pon3	956	83.4843	-0.528758	0.511447	-1.03385	0.301208	0.999808
Acbd4	957	624.843	-0.52875	0.390077	-1.3555	0.175259	0.999808
Fam65a	958	1729.24	-0.528741	0.359285	-1.47165	0.141116	0.999808
Pbxip1	959	55.7591	-0.527811	0.524641	-1.00604	0.314395	0.999808
Gnaz	960	386.415	-0.527659	0.413898	-1.27485	0.202361	0.999808
Abcc8	961	34.0838	-0.527541	0.519983	-1.01454	0.310327	0.999808
Slc25a24	962	442.867	-0.527411	0.406423	-1.29769	0.194395	0.999808
Aldoart1	963	2329	-0.527253	0.35399	-1.48946	0.136367	0.999808
Mosc2	964	1073.93	-0.527213	0.370581	-1.42267	0.154833	0.999808
Ascc2	965	1844.1	-0.526787	0.357849	-1.47209	0.140996	0.999808
Dhx32	966	1798.7	-0.525775	0.358206	-1.4678	0.142159	0.999808
Kctd6	967	530.046	-0.525348	0.397221	-1.32256	0.185981	0.999808
Gulo	968	21.984	-0.525214	0.49341	-1.06446	0.287121	0.999808
Otos	969	21.984	-0.525214	0.49341	-1.06446	0.287121	0.999808
Gys1	970	1756.83	-0.524625	0.358533	-1.46326	0.143397	0.999808
Arntl	971	1933.23	-0.524543	0.356748	-1.47035	0.141468	0.999808
Neo1	972	6456.83	-0.524522	0.343723	-1.526	0.127009	0.999808
Aldoart2	973	503.322	-0.524222	0.399627	-1.31178	0.189595	0.999808
Atf6	974	9790.37	-0.524207	0.34169	-1.53416	0.124991	0.999808
Ccdc147	975	11.4958	-0.524115	0.380667	-1.37683	0.168563	0.999808
Plec	976	3559.61	-0.523003	0.348215	-1.50195	0.133109	0.999808
Nuak1	977	751.281	-0.522931	0.38208	-1.36864	0.171111	0.999808
Sepp1	978	66.3354	-0.522835	0.520462	-1.00456	0.315109	0.999808
Gipr	979	50.7101	-0.522171	0.525694	-0.993298	0.320565	0.999808
Adck4	980	256.842	-0.521327	0.438632	-1.18853	0.234625	0.999808
Adam33	981	54.2356	-0.520495	0.525004	-0.991411	0.321485	0.999808
Acot2	982	317.82	-0.520485	0.424913	-1.22492	0.220605	0.999808
Rhbdf1	983	829.363	-0.520404	0.378209	-1.37597	0.168831	0.999808
Ppp1r18	984	1446.24	-0.520234	0.362163	-1.43646	0.15087	0.999808
Gramd1c	985	29.0349	-0.520076	0.512878	-1.01403	0.310566	0.999808
Akr1b7	986	624.232	-0.519593	0.389276	-1.33477	0.181952	0.999808
Map2k3	987	1128.2	-0.519239	0.368361	-1.40959	0.15866	0.999808
Tfeb	988	207.442	-0.519167	0.452995	-1.14608	0.251763	0.999808
Cebpb	989	491.178	-0.519108	0.400395	-1.29649	0.194807	0.999808
Tbc1d14	990	5499.63	-0.518731	0.344065	-1.50765	0.131643	0.999808
Mettl7b	991	12.4086	-0.51871	0.427996	-1.21195	0.22553	0.999808
Ninj1	992	1078.8	-0.518682	0.369582	-1.40343	0.160489	0.999808
Fxyd7	993	22.9849	-0.51835	0.497363	-1.0422	0.29732	0.999808
Scn2a1	994	342.498	-0.517924	0.420166	-1.23267	0.2177	0.999808
1600029O15Rik	995	42.1357	-0.517639	0.525211	-0.985584	0.324337	0.999808
Rorc	996	634.286	-0.517417	0.38839	-1.33221	0.182792	0.999808
5430416N02Rik	997	259.845	-0.517286	0.437589	-1.18213	0.237155	0.999808
Eif2b2	998	2265.58	-0.517041	0.353289	-1.4635	0.143329	0.999808
Ak4	999	244.22	-0.516741	0.44169	-1.16992	0.242035	0.999808
Tppp	1000	196.343	-0.516351	0.456646	-1.13075	0.258162	0.999808
Igsf3	1001	800.07	-0.51622	0.379096	-1.36172	0.173288	0.999808
S1pr2	1002	340.975	-0.516173	0.4203	-1.2281	0.219408	0.999808
Cryz	1003	504.757	-0.516171	0.398788	-1.29435	0.195544	0.999808
Cdh10	1004	45.6611	-0.515955	0.525858	-0.981168	0.32651	0.999808
Sdc1	1005	755.719	-0.515925	0.381188	-1.35347	0.175907	0.999808
Scg3	1006	9459.35	-0.515893	0.340856	-1.51353	0.130146	0.999808
Trip10	1007	315.774	-0.515623	0.424953	-1.21337	0.22499	0.999808
Mtap9	1008	2788.62	-0.515585	0.350185	-1.47232	0.140934	0.999808
1700123M08Rik	1009	16.935	-0.515308	0.46848	-1.09996	0.271351	0.999808
Tmem125	1010	16.935	-0.515308	0.46848	-1.09996	0.271351	0.999808
Micall2	1011	387.328	-0.514881	0.412741	-1.24747	0.212226	0.999808
Hes3	1012	58.762	-0.514716	0.523567	-0.983095	0.325561	0.999808
Bmp1	1013	1804.57	-0.514464	0.475459	-1.08204	0.279237	0.999808
Slc8a3	1014	71.8628	-0.513964	0.517533	-0.993103	0.32066	0.999808
Grhpr	1015	634.242	-0.513683	0.388051	-1.32375	0.185586	0.999808
D18Ertd653e	1016	94.539	-0.513593	0.504648	-1.01773	0.308808	0.999808
Prelid2	1017	62.2874	-0.513464	0.522166	-0.983335	0.325443	0.999808
Alpl	1018	5880.07	-0.513357	0.343005	-1.49664	0.134486	0.999808
Pqlc3	1019	302.15	-0.512771	0.427508	-1.19944	0.230355	0.999808
Ptgis	1020	98.0645	-0.512738	0.502567	-1.02024	0.307616	0.999808
Apip	1021	156.518	-0.512511	0.472231	-1.0853	0.27779	0.999808
Fstl1	1022	3440.59	-0.512203	0.472933	-1.08303	0.278793	0.999808
Rwdd2a	1023	56.2375	-0.511744	0.524385	-0.975894	0.329117	0.999808
Gale	1024	1179.95	-0.511739	0.366359	-1.39682	0.162467	0.999808
Spint1	1025	833.757	-0.511161	0.377126	-1.35541	0.175286	0.999808
Fbxl7	1026	251.749	-0.510825	0.439263	-1.16292	0.244864	0.999808
Ctla2a	1027	1477.38	-0.510777	0.47112	-1.08417	0.278287	0.999808
Socs3	1028	134.843	-0.51006	0.482442	-1.05725	0.290399	0.999808
Mknk1	1029	847.337	-0.509485	0.376394	-1.35359	0.175866	0.999808
Caly	1030	128.793	-0.508959	0.485464	-1.0484	0.294455	0.999808
Drd2	1031	53.713	-0.508606	0.525061	-0.968662	0.332714	0.999808
Rpl22l1	1032	315.73	-0.508495	0.424438	-1.19804	0.230901	0.999808
Ctbs	1033	237.125	-0.508471	0.443147	-1.14741	0.251213	0.999808
Col7a1	1034	93.0155	-0.508451	0.50536	-1.00612	0.31436	0.999808
Ldlrad3	1035	2173.52	-0.508342	0.353	-1.44006	0.149849	0.999808
Cpne2	1036	31.0368	-0.507928	0.516481	-0.983439	0.325391	0.999808
Wdfy2	1037	208.399	-0.507271	0.451961	-1.12238	0.261702	0.999808
Akna	1038	905.746	-0.506968	0.373869	-1.35601	0.175097	0.999808
Fam169b	1039	21.4614	-0.506813	0.492206	-1.02968	0.303162	0.999808
Ift172	1040	1080.58	-0.506771	0.368332	-1.37585	0.168867	0.999808
Adamts4	1041	1192.44	-0.506768	0.365568	-1.38625	0.165671	0.999808
Garnl3	1042	1495.76	-0.506599	0.35997	-1.40734	0.159327	0.999808
Acot10	1043	271.378	-0.506598	0.433998	-1.16728	0.243097	0.999808
Myo10	1044	77.3902	-0.505844	0.514377	-0.983412	0.325405	0.999808
Smad7	1045	242.652	-0.505353	0.441383	-1.14493	0.252238	0.999808
Glo1	1046	539.923	-0.505331	0.394583	-1.28067	0.20031	0.999808
Mink1	1047	1861.02	-0.50528	0.355365	-1.42186	0.155066	0.999808
Cxadr	1048	454.267	-0.505166	0.403225	-1.25281	0.210274	0.999808
Cd27	1049	24.9869	-0.504987	0.504039	-1.00188	0.316402	0.999808
Accn2	1050	1634.78	-0.504909	0.357875	-1.41085	0.158288	0.999808
Prickle3	1051	67.8148	-0.504705	0.519479	-0.971561	0.331269	0.999808
Zfpm2	1052	67.8148	-0.504705	0.519479	-0.971561	0.331269	0.999808
Cln8	1053	498.096	-0.504539	0.398449	-1.26626	0.205421	0.999808
Slc1a2	1054	514.723	-0.504484	0.396819	-1.27132	0.203615	0.999808
2210404J11Rik	1055	206.875	-0.504476	0.452306	-1.11534	0.264704	0.999808
Aldoa	1056	20320.8	-0.504411	0.337335	-1.49528	0.134842	0.999808
Pygb	1057	1154.1	-0.504286	0.36621	-1.37704	0.1685	0.999808
Srxn1	1058	1187.35	-0.504242	0.365427	-1.37987	0.167627	0.999808
Cgref1	1059	382.713	-0.504127	0.412577	-1.2219	0.221747	0.999808
Tdrd7	1060	771.168	-0.503731	0.379267	-1.32817	0.184122	0.999808
Ercc1	1061	250.704	-0.503422	0.439054	-1.1466	0.251545	0.999808
Oas1a	1062	274.381	-0.502883	0.433022	-1.16133	0.245507	0.999808
Parp14	1063	161.523	-0.502595	0.469548	-1.07038	0.284448	0.999808
Calu	1064	15185	-0.502238	0.337719	-1.48715	0.136976	0.999808
Ttc37	1065	1504.2	-0.502044	0.359368	-1.39702	0.162408	0.999808
Tmeff1	1066	2455.38	-0.501242	0.350356	-1.43067	0.152526	0.999808
Fam92b	1067	35.5632	-0.500915	0.521771	-0.960028	0.337041	0.999808
Sepw1	1068	964.589	-0.500797	0.371209	-1.3491	0.177305	0.999808
Cntn1	1069	450.698	-0.500185	0.403231	-1.24044	0.214812	0.999808
Slit1	1070	864.309	-0.499405	0.374731	-1.3327	0.18263	0.999808
Dhx58	1071	200.303	-0.499045	0.454241	-1.09864	0.271927	0.999808
2900002K06Rik	1072	25.9878	-0.49865	0.506879	-0.983766	0.325231	0.999808
Cd72	1073	25.9878	-0.49865	0.506879	-0.983766	0.325231	0.999808
Creg2	1074	402.821	-0.49817	0.409199	-1.21743	0.223441	0.999808
Gstt3	1075	46.1396	-0.498033	0.525908	-0.946997	0.34364	0.999808
Rars	1076	15068.8	-0.497305	0.337171	-1.47493	0.140231	0.999808
Elk3	1077	3578.13	-0.497269	0.345271	-1.44023	0.149803	0.999808
Crem	1078	299.538	-0.496976	0.426933	-1.16406	0.244399	0.999808
Rilpl2	1079	117.171	-0.496976	0.49118	-1.0118	0.311634	0.999808
Tmem38b	1080	195.254	-0.496381	0.455828	-1.08896	0.276169	0.999808
Tgfb3	1081	151.425	-0.495982	0.473811	-1.04679	0.295195	0.999808
Tmem106a	1082	202.305	-0.495876	0.45336	-1.09378	0.274053	0.999808
Igsf9	1083	229.507	-0.495721	0.444578	-1.11504	0.264834	0.999808
Esrp1	1084	36.5642	-0.495571	0.522628	-0.948228	0.343013	0.999808
Tspan4	1085	1609.31	-0.495483	0.357216	-1.38707	0.165421	0.999808
Ush1c	1086	312.116	-0.494342	0.424136	-1.16553	0.243806	0.999808
Zswim4	1087	1178.55	-0.493496	0.364546	-1.35373	0.175823	0.999808
Vmp1	1088	2515.49	-0.493328	0.349149	-1.41294	0.157672	0.999808
6430531B16Rik	1089	12.887	-0.493209	0.436631	-1.12958	0.258654	0.999808
Tcn2	1090	1152.35	-0.493166	0.365135	-1.35064	0.176811	0.999808
Npc1	1091	1047.07	-0.493012	0.367898	-1.34008	0.18022	0.999808
Cib2	1092	142.85	-0.49273	0.477664	-1.03154	0.302287	0.999808
Pkp2	1093	577.57	-0.492159	0.390281	-1.26104	0.207295	0.999808
Per1	1094	560.944	-0.491864	0.39161	-1.25601	0.209114	0.999808
Oas1b	1095	61.2424	-0.491438	0.522344	-0.940832	0.346791	0.999808
Gdf15	1096	1487.79	-0.49122	0.358494	-1.37023	0.170615	0.999808
Il17rc	1097	435.507	-0.490902	0.404313	-1.21416	0.224685	0.999808
Dlg3	1098	143.851	-0.490652	0.477092	-1.02842	0.303751	0.999808
Setd6	1099	494.439	-0.490498	0.397635	-1.23354	0.217375	0.999808
Nrgn	1100	37.5652	-0.490491	0.523377	-0.937166	0.348673	0.999808
4930581F22Rik	1101	41.0906	-0.489831	0.525042	-0.932936	0.350853	0.999808
Ramp2	1102	209.834	-0.489623	0.450378	-1.08714	0.276975	0.999808
Prune2	1103	10580.2	-0.489443	0.337372	-1.45075	0.146849	0.999808
Adamts10	1104	89.446	-0.488993	0.506948	-0.964581	0.334755	0.999808
Apba3	1105	700.438	-0.488861	0.381648	-1.28092	0.200221	0.999808
Leprel4	1106	694.388	-0.488434	0.381962	-1.27875	0.200985	0.999808
Zcchc4	1107	449.086	-0.488408	0.402461	-1.21356	0.224918	0.999808
BC020535	1108	17.4134	-0.4883	0.473194	-1.03192	0.302108	0.999808
Nxph3	1109	17.4134	-0.4883	0.473194	-1.03192	0.302108	0.999808
Stk32c	1110	1213.2	-0.488273	0.363237	-1.34423	0.178875	0.999808
Creld1	1111	1090.28	-0.48778	0.366183	-1.33207	0.182838	0.999808
Furin	1112	2114.8	-0.487772	0.351245	-1.3887	0.164925	0.999808
Syngr3	1113	720.068	-0.487712	0.380433	-1.28199	0.199845	0.999808
AI118078	1114	117.65	-0.487593	0.490521	-0.994031	0.320208	0.999808
Usp39	1115	2233.66	-0.487581	0.35033	-1.39178	0.163989	0.999808
Slc9a3r1	1116	634.934	-0.486939	0.385593	-1.26283	0.20665	0.999808
Olfm2	1117	79.8706	-0.48654	0.512536	-0.94928	0.342478	0.999808
Gapdh	1118	83.3961	-0.48637	0.510467	-0.952793	0.340695	0.999808
Tirap	1119	229.463	-0.48624	0.444001	-1.09513	0.273458	0.999808
Nhedc2	1120	275.294	-0.485498	0.431629	-1.12481	0.260671	0.999808
Pvt1	1121	959.276	-0.48505	0.369856	-1.31145	0.189704	0.999808
Vwa1	1122	45.617	-0.484868	0.525897	-0.921983	0.356538	0.999808
Ftl1	1123	9530.18	-0.484662	0.337236	-1.43716	0.150672	0.999808
Sash1	1124	3764.67	-0.484217	0.343318	-1.4104	0.15842	0.999808
Ufsp2	1125	1207.06	-0.483979	0.362945	-1.33348	0.182375	0.999808
Ostf1	1126	963.28	-0.483597	0.369582	-1.3085	0.190705	0.999808
Antxr2	1127	564.381	-0.48343	0.390597	-1.23767	0.215839	0.999808
Slc1a4	1128	5364.22	-0.48336	0.340231	-1.42068	0.15541	0.999808
Wwtr1	1129	1202.56	-0.483288	0.440327	-1.09757	0.272394	0.999808
Jag2	1130	759.282	-0.482422	0.377873	-1.27668	0.201716	0.999808
Fam171a2	1131	605.163	-0.482165	0.38729	-1.24497	0.213142	0.999808
Klc4	1132	235.991	-0.482147	0.441813	-1.09129	0.275144	0.999808
Fuk	1133	317.077	-0.481936	0.422261	-1.14132	0.253735	0.999808
Pycr1	1134	1089.15	-0.481407	0.365587	-1.3168	0.187904	0.999808
Slc45a1	1135	755.234	-0.481066	0.377954	-1.27282	0.203083	0.999808
Rps6ka4	1136	455.57	-0.481002	0.401099	-1.19921	0.230447	0.999808
Wtip	1137	131.229	-0.480582	0.482967	-0.995062	0.319706	0.999808
Loxl1	1138	46.618	-0.480388	0.525922	-0.913421	0.361021	0.999808
AK129341	1139	53.6689	-0.480328	0.524895	-0.915094	0.360142	0.999808
Stac	1140	85.398	-0.480303	0.509133	-0.943373	0.34549	0.999808
Cdkn2b	1141	71.2962	-0.480241	0.517252	-0.928448	0.353175	0.999808
Hspb1	1142	57.1944	-0.480222	0.523806	-0.916793	0.359251	0.999808
Zeb2	1143	1260.85	-0.479708	0.36136	-1.32751	0.184341	0.999808
Map4k2	1144	387.063	-0.479267	0.410007	-1.16893	0.242434	0.999808
Lix1	1145	1086.03	-0.477729	0.434288	-1.10003	0.27132	0.999808
Tln1	1146	4014.01	-0.477558	0.341969	-1.39649	0.162566	0.999808
Cdk10	1147	268.199	-0.477365	0.432757	-1.10308	0.269993	0.999808
Apba1	1148	806.548	-0.477234	0.375119	-1.27222	0.203295	0.999808
Pnck	1149	315.031	-0.476812	0.422308	-1.12906	0.258872	0.999808
Plch2	1150	229.419	-0.476777	0.443394	-1.07529	0.282245	0.999808
Caskin2	1151	293.878	-0.476527	0.426745	-1.11666	0.264142	0.999808
Btd	1152	269.2	-0.476196	0.432434	-1.1012	0.27081	0.999808
Dusp4	1153	5685.77	-0.475457	0.338952	-1.40273	0.160698	0.999808
Rrm2b	1154	1294.5	-0.475425	0.360252	-1.3197	0.186934	0.999808
Gm5113	1155	105.027	-0.475264	0.497313	-0.955662	0.339243	0.999808
Adpgk	1156	1695.83	-0.474672	0.353973	-1.34098	0.179926	0.999808
E130311K13Rik	1157	198.691	-0.474564	0.453467	-1.04652	0.295319	0.999808
A330035P11Rik	1158	83.8745	-0.474238	0.509893	-0.930072	0.352334	0.999808
Fam167a	1159	281.778	-0.474133	0.429262	-1.10453	0.269363	0.999808
B4galt7	1160	623.703	-0.473963	0.385233	-1.23033	0.218573	0.999808
Otub2	1161	800.454	-0.473767	0.37508	-1.26311	0.20655	0.999808
Sez6l	1162	394.07	-0.473441	0.408529	-1.15889	0.246501	0.999808
Csdc2	1163	711.317	-0.473366	0.379624	-1.24693	0.212422	0.999808
Bbs5	1164	156.385	-0.473096	0.470454	-1.00562	0.314601	0.999808
Lyst	1165	2454.15	-0.473028	0.347337	-1.36187	0.173239	0.999808
Cd97	1166	719.369	-0.472973	0.379135	-1.2475	0.212213	0.999808
Aspg	1167	142.284	-0.472514	0.477037	-0.990519	0.32192	0.999808
Ccbl2	1168	95.4518	-0.472075	0.502891	-0.938722	0.347873	0.999808
Phgdh	1169	1578.92	-0.47198	0.355205	-1.32875	0.18393	0.999808
Epsti1	1170	12.3645	-0.47176	0.433346	-1.08865	0.27631	0.999808
Card6	1171	204.218	-0.471715	0.451359	-1.0451	0.295977	0.999808
Nmnat2	1172	2848.87	-0.471519	0.345112	-1.36628	0.171852	0.999808
Chrd	1173	121.131	-0.471264	0.488033	-0.965638	0.334225	0.999808
Lrrk1	1174	1270.73	-0.471197	0.360312	-1.30775	0.190959	0.999808
Ankrd37	1175	38.0436	-0.470677	0.523848	-0.8985	0.368919	0.999808
Tgif1	1176	1160.44	-0.47058	0.362709	-1.2974	0.194492	0.999808
Irak2	1177	34.5182	-0.470287	0.521269	-0.902197	0.366952	0.999808
Prtn3	1178	34.5182	-0.470287	0.521269	-0.902197	0.366952	0.999808
Frmd6	1179	354.768	-0.469889	0.414461	-1.13374	0.256906	0.999808
Tnfrsf22	1180	161.913	-0.469717	0.467782	-1.00414	0.315313	0.999808
Dqx1	1181	129.183	-0.469561	0.483633	-0.970903	0.331596	0.999808
Plin3	1182	989.217	-0.469517	0.367384	-1.278	0.20125	0.999808
Cadm2	1183	60.1973	-0.468955	0.522518	-0.897491	0.369457	0.999808
Phlda1	1184	1940.87	-0.468746	0.350753	-1.3364	0.181419	0.999808
Zfp703	1185	341.667	-0.46854	0.416658	-1.12452	0.260792	0.999808
Pawr	1186	697.649	-0.467826	0.37992	-1.23138	0.218181	0.999808
Gm5424	1187	3181.08	-0.467532	0.423523	-1.10391	0.269632	0.999808
Fggy	1188	412.654	-0.467342	0.405441	-1.15267	0.249044	0.999808
Cacna1c	1189	1070.74	-0.466799	0.364678	-1.28003	0.200534	0.999808
Egln3	1190	1601.42	-0.466398	0.354333	-1.31627	0.188084	0.999808
Irgm2	1191	605.988	-0.465916	0.385824	-1.20759	0.227206	0.999808
Padi2	1192	488.168	-0.465909	0.396267	-1.17575	0.239697	0.999808
Hrct1	1193	13.3654	-0.465661	0.444028	-1.04872	0.294307	0.999808
Pafah2	1194	684.026	-0.465574	0.380537	-1.22346	0.221154	0.999808
Ahnak	1195	1742.73	-0.465479	0.421289	-1.10489	0.269206	0.999808
Phldb3	1196	61.1983	-0.465324	0.522046	-0.891347	0.372743	0.999808
Myo1c	1197	1312.38	-0.465104	0.358878	-1.29599	0.194978	0.999808
Hbegf	1198	190.595	-0.464778	0.455883	-1.01951	0.30796	0.999808
Ankrd34a	1199	57.6728	-0.464757	0.523481	-0.887819	0.374638	0.999808
Rora	1200	31.9937	-0.464625	0.51862	-0.895886	0.370314	0.999808
Sec14l1	1201	4928.92	-0.464321	0.338767	-1.37062	0.170493	0.999808
Pcdh17	1202	50.6219	-0.463503	0.525498	-0.882026	0.377763	0.999808
Efhc1	1203	113.558	-0.463479	0.491991	-0.942048	0.346168	0.999808
Tmem184b	1204	2645.04	-0.463148	0.34522	-1.3416	0.179726	0.999808
Rslcan18	1205	24.9428	-0.463134	0.50527	-0.916608	0.359348	0.999808
Ckb	1206	69.2501	-0.463033	0.518042	-0.893813	0.371422	0.999808
Irf5	1207	284.737	-0.462932	0.427859	-1.08197	0.279264	0.999808
Phf10	1208	5299.82	-0.462591	0.338032	-1.36848	0.171161	0.999808
Plekhm1	1209	813.378	-0.462443	0.373451	-1.2383	0.215605	0.999808
Anxa7	1210	750.443	-0.462316	0.376503	-1.22792	0.219478	0.999808
Trpv2	1211	915.573	-0.461808	0.369201	-1.25083	0.210996	0.999808
Rhox2d	1212	696.56	-0.461417	0.379419	-1.21612	0.223941	0.999808
Txnip	1213	114.558	-0.461187	0.491341	-0.938629	0.347922	0.999808
Gns	1214	6067.45	-0.461034	0.336939	-1.3683	0.171218	0.999808
Pfkfb3	1215	1046.45	-0.460493	0.364771	-1.26242	0.206799	0.999808
Cln6	1216	1080.18	-0.460473	0.36381	-1.2657	0.205621	0.999808
Cd248	1217	261.06	-0.460244	0.433504	-1.06168	0.28838	0.999808
Nxn	1218	1180.85	-0.459524	0.361148	-1.2724	0.203233	0.999808
Kcnq3	1219	14.3664	-0.459292	0.453381	-1.01304	0.311043	0.999808
Mospd1	1220	239.907	-0.45856	0.439278	-1.0439	0.296534	0.999808
Fgf11	1221	63.2002	-0.458281	0.521045	-0.879543	0.379107	0.999808
Sdk2	1222	63.2002	-0.458281	0.521045	-0.879543	0.379107	0.999808
Ficd	1223	296.793	-0.458173	0.424825	-1.0785	0.280811	0.999808
Cstb	1224	2866.31	-0.458074	0.343609	-1.33313	0.18249	0.999808
Stat6	1225	511.757	-0.458017	0.393228	-1.16476	0.244116	0.999808
Tpm2	1226	1013.67	-0.457789	0.365502	-1.25249	0.210391	0.999808
Rpl18	1227	519.809	-0.457705	0.392422	-1.16636	0.243469	0.999808
Slc7a5	1228	26544.1	-0.45768	0.331546	-1.38044	0.167451	0.999808
Lcn2	1229	25.9437	-0.457429	0.507986	-0.900474	0.367868	0.999808
Matn2	1230	25.9437	-0.457429	0.507986	-0.900474	0.367868	0.999808
Pofut2	1231	2083.45	-0.457361	0.348322	-1.31304	0.189169	0.999808
Tspan12	1232	176.972	-0.456962	0.460765	-0.991748	0.321321	0.999808
Ifnar2	1233	457.874	-0.456208	0.398864	-1.14377	0.252719	0.999808
Cpne1	1234	1727.99	-0.456034	0.351695	-1.29668	0.194742	0.999808
Poln	1235	37.5211	-0.455688	0.523683	-0.87016	0.384213	0.999808
Lrp10	1236	1153.08	-0.455687	0.361449	-1.26072	0.207409	0.999808
Robo2	1237	124.612	-0.455673	0.485548	-0.938472	0.348002	0.999808
Tenc1	1238	569.121	-0.455455	0.38784	-1.17434	0.24026	0.999808
G730013B05Rik	1239	136.19	-0.455302	0.479419	-0.949696	0.342267	0.999808
Spnb1	1240	833.398	-0.454589	0.371845	-1.22252	0.22151	0.999808
Smpdl3b	1241	327.477	-0.454179	0.418234	-1.08594	0.277504	0.999808
Tmprss9	1242	507.187	-0.453837	0.393344	-1.15379	0.248586	0.999808
Man2a1	1243	2790.58	-0.453636	0.343494	-1.32065	0.186618	0.999808
Tspan9	1244	423.621	-0.453551	0.402918	-1.12567	0.260307	0.999808
Lass3	1245	30.4702	-0.45327	0.516744	-0.877164	0.380397	0.999808
Ntan1	1246	313.375	-0.453071	0.420968	-1.07626	0.281811	0.999808
Naalad2	1247	198.603	-0.45304	0.452273	-1.00169	0.316491	0.999808
Sepx1	1248	409.519	-0.452671	0.404762	-1.11836	0.263412	0.999808
Gm12942	1249	26.9447	-0.451901	0.510419	-0.885353	0.375966	0.999808
Tnfrsf19	1250	26.9447	-0.451901	0.510419	-0.885353	0.375966	0.999808
Elovl3	1251	53.6248	-0.451829	0.524729	-0.861071	0.389199	0.999808
Aldh7a1	1252	733.684	-0.451604	0.376448	-1.19965	0.230277	0.999808
Ifi27l1	1253	1529.52	-0.451466	0.353854	-1.27585	0.202008	0.999808
Elavl4	1254	3647.21	-0.451436	0.340104	-1.32735	0.184394	0.999808
Sele	1255	8.83902	-0.450754	0.381283	-1.1822	0.237126	0.999808
Ace	1256	1548.62	-0.450688	0.353498	-1.27494	0.202332	0.999808
Shank3	1257	50.0994	-0.450663	0.525544	-0.857517	0.391159	0.999808
Eml1	1258	212.182	-0.450188	0.447423	-1.00618	0.314329	0.999808
Rffl	1259	96.4087	-0.450183	0.501691	-0.897332	0.369542	0.999808
Sparc	1260	4580.52	-0.450142	0.405282	-1.11069	0.266703	0.999808
Habp4	1261	289.698	-0.449851	0.425935	-1.05615	0.2909	0.999808
Arhgef15	1262	11.8419	-0.449294	0.429707	-1.04558	0.295754	0.999808
Insig2	1263	1250.09	-0.449207	0.3586	-1.25267	0.210326	0.999808
Kctd12	1264	356.637	-0.448842	0.412573	-1.08791	0.276634	0.999808
Nfe2	1265	19.8938	-0.448714	0.488043	-0.919415	0.357878	0.999808
Plekhg2	1266	353.112	-0.448545	0.413161	-1.08564	0.277637	0.999808
Mocs2	1267	1557.59	-0.447241	0.353029	-1.26687	0.205203	0.999808
Bend4	1268	1426.71	-0.446912	0.355028	-1.25881	0.2081	0.999808
Gadd45a	1269	93.8842	-0.446841	0.503101	-0.888174	0.374447	0.999808
Itga3	1270	1564.12	-0.446704	0.352883	-1.26587	0.20556	0.999808
2810055F11Rik	1271	183.978	-0.44623	0.457407	-0.975564	0.32928	0.999808
Map2k1	1272	3238.65	-0.445746	0.340814	-1.30788	0.190913	0.999808
Tmem229b	1273	878.051	-0.44524	0.369129	-1.20619	0.227744	0.999808
Ggcx	1274	647.027	-0.445197	0.381151	-1.16803	0.242794	0.999808
Fam13c	1275	1473.98	-0.445121	0.354081	-1.25712	0.208712	0.999808
Rabepk	1276	404.426	-0.445004	0.404832	-1.09923	0.271667	0.999808
Spnb4	1277	463.314	-0.444914	0.397355	-1.11969	0.262847	0.999808
Vwa5b1	1278	1008.4	-0.444902	0.364465	-1.2207	0.2222	0.999808
Cyp4f40	1279	24.4202	-0.444745	0.504373	-0.881778	0.377897	0.999808
Ddo	1280	106.463	-0.444728	0.495494	-0.897545	0.369428	0.999808
Adcy4	1281	201.083	-0.444185	0.450892	-0.985124	0.324563	0.999808
Ier2	1282	1011.41	-0.443973	0.364285	-1.21875	0.222938	0.999808
Fam43b	1283	44.0494	-0.44388	0.525838	-0.844138	0.398592	0.999808
Slc25a29	1284	63.6786	-0.443739	0.520627	-0.852317	0.394038	0.999808
Mtap7d2	1285	5091.15	-0.443091	0.336231	-1.31781	0.187566	0.999808
1700112E06Rik	1286	52.1013	-0.443027	0.525087	-0.843722	0.398825	0.999808
AI316807	1287	793.963	-0.442892	0.372604	-1.18864	0.234581	0.999808
Errfi1	1288	609.248	-0.442522	0.383609	-1.15357	0.248675	0.999808
Mtap4	1289	5081.53	-0.442456	0.336178	-1.31613	0.188129	0.999808
Gm8615	1290	190.507	-0.442448	0.454689	-0.973079	0.330514	0.999808
Slc1a5	1291	7270.77	-0.441732	0.333779	-1.32343	0.185693	0.999808
Dbt	1292	706.872	-0.441303	0.377065	-1.17036	0.241854	0.999808
Arhgef40	1293	1099.93	-0.441162	0.361448	-1.22054	0.222259	0.999808
Zfp414	1294	254.922	-0.441106	0.434004	-1.01636	0.309456	0.999808
Acvr1	1295	405.905	-0.441029	0.404341	-1.09073	0.27539	0.999808
Unc119	1296	572.993	-0.440803	0.386315	-1.14105	0.253851	0.999808
Col22a1	1297	17.3693	-0.440433	0.47549	-0.926271	0.354305	0.999808
Zfp583	1298	108.464	-0.44026	0.494132	-0.890975	0.372942	0.999808
Ankrd13d	1299	80.7834	-0.439846	0.510938	-0.860859	0.389316	0.999808
Metrnl	1300	124.568	-0.439823	0.484985	-0.90688	0.36447	0.999808
Kcnj11	1301	45.0504	-0.4398	0.525909	-0.836266	0.403005	0.999808
Nradd	1302	304.234	-0.439535	0.422006	-1.04154	0.297626	0.999808
Stambpl1	1303	412.434	-0.439197	0.403295	-1.08902	0.276144	0.999808
Srcrb4d	1304	121.043	-0.438883	0.486901	-0.901381	0.367386	0.999808
E130112N10Rik	1305	77.2579	-0.438554	0.513031	-0.854828	0.392646	0.999808
Ptprn	1306	5640.24	-0.437887	0.334932	-1.30739	0.19108	0.999808
BC006779	1307	257.925	-0.437827	0.432994	-1.01116	0.31194	0.999808
Pld3	1308	1208.57	-0.437705	0.358424	-1.22119	0.222013	0.999808
A530016L24Rik	1309	13.8439	-0.437376	0.450557	-0.970745	0.331675	0.999808
Ypel5	1310	1861.77	-0.437107	0.348328	-1.25487	0.209525	0.999808
1700029J07Rik	1311	21.8958	-0.436965	0.496562	-0.879981	0.37887	0.999808
Gab3	1312	21.8958	-0.436965	0.496562	-0.879981	0.37887	0.999808
Gmip	1313	520.111	-0.436943	0.390731	-1.11827	0.263451	0.999808
Tlr4	1314	307.237	-0.436721	0.421208	-1.03683	0.299815	0.999808
Hspb6	1315	255.4	-0.436195	0.433585	-1.00602	0.314406	0.999808
A2ld1	1316	207.089	-0.436169	0.448335	-0.972863	0.330621	0.999808
Fam159a	1317	37.9995	-0.435984	0.52411	-0.831855	0.405491	0.999808
Liph	1318	37.9995	-0.435984	0.52411	-0.831855	0.405491	0.999808
Sirt2	1319	752.092	-0.43581	0.374087	-1.165	0.24402	0.999808
Gm2a	1320	1623.7	-0.435774	0.350991	-1.24155	0.214402	0.999808
Hivep3	1321	147.2	-0.435072	0.473084	-0.919652	0.357755	0.999808
Map4k1	1322	464.226	-0.434181	0.396354	-1.09544	0.273325	0.999808
Ahi1	1323	4731.98	-0.433261	0.335772	-1.29034	0.196932	0.999808
Mrps22	1324	819.988	-0.433092	0.370529	-1.16885	0.242466	0.999808
Nab2	1325	340.924	-0.432103	0.414226	-1.04316	0.296876	0.999808
Nalcn	1326	112.468	-0.431566	0.491502	-0.878055	0.379914	0.999808
Hyal3	1327	22.8967	-0.431373	0.500175	-0.862443	0.388444	0.999808
Padi3	1328	341.383	-0.431019	0.405996	-1.06163	0.288403	0.999808
Pqlc1	1329	354.503	-0.431013	0.411774	-1.04672	0.295228	0.999808
Igsf5	1330	10.3184	-0.430973	0.412349	-1.04517	0.295947	0.999808
Tmcc3	1331	3045.04	-0.430288	0.339958	-1.26571	0.205617	0.999808
Bid	1332	409.343	-0.429949	0.403079	-1.06666	0.286125	0.999808
Ankrd28	1333	2781.86	-0.429881	0.341088	-1.26032	0.207553	0.999808
Pate2	1334	43.5269	-0.429789	0.525809	-0.817386	0.413708	0.999808
Pgm1	1335	1012.14	-0.429185	0.362909	-1.18263	0.236958	0.999808
Nucb1	1336	5520.62	-0.429162	0.334161	-1.2843	0.199038	0.999808
Hoxd1	1337	84.7873	-0.429139	0.508248	-0.844348	0.398475	0.999808
Pde6a	1338	8.31648	-0.429006	0.375764	-1.14169	0.253583	0.999808
Polg2	1339	187.938	-0.428962	0.45507	-0.942629	0.345871	0.999808
Ryr2	1340	97.3656	-0.42862	0.500465	-0.856443	0.391753	0.999808
Fchsd1	1341	151.204	-0.428299	0.470868	-0.909594	0.363036	0.999808
Slc39a1	1342	1127.35	-0.42814	0.359514	-1.19088	0.233699	0.999808
Wipi1	1343	7894.4	-0.427554	0.331834	-1.28846	0.197586	0.999808
Stard3nl	1344	541.654	-0.427331	0.387953	-1.1015	0.270679	0.999808
Ccdc157	1345	147.679	-0.427271	0.472526	-0.904229	0.365874	0.999808
Efcab4a	1346	147.679	-0.427271	0.472526	-0.904229	0.365874	0.999808
Tmem51	1347	93.8401	-0.427178	0.502597	-0.849941	0.395358	0.999808
1110005A03Rik	1348	172.835	-0.426878	0.461084	-0.925815	0.354542	0.999808
Elmod3	1349	251.831	-0.42685	0.433955	-0.983629	0.325298	0.999808
Creb5	1350	31.9496	-0.426709	0.519161	-0.821921	0.411122	0.999808
Ptprt	1351	31.9496	-0.426709	0.519161	-0.821921	0.411122	0.999808
Fam55c	1352	663.912	-0.426449	0.378462	-1.12679	0.25983	0.999808
Lck	1353	976.367	-0.426269	0.363811	-1.17168	0.241326	0.999808
Arhgap8	1354	11.3194	-0.426073	0.42577	-1.00071	0.316966	0.999808
Lamc3	1355	23.8977	-0.425964	0.503418	-0.846144	0.397472	0.999808
Slc2a13	1356	23.8977	-0.425964	0.503418	-0.846144	0.397472	0.999808
Galnt12	1357	331.827	-0.425921	0.415566	-1.02492	0.305402	0.999808
2210403K04Rik	1358	69.6845	-0.425105	0.517188	-0.821955	0.411102	0.999808
Snta1	1359	332.828	-0.425087	0.415323	-1.02351	0.306067	0.999808
Pla2g12a	1360	1134.84	-0.425084	0.359039	-1.18395	0.236434	0.999808
Slc35b4	1361	567.289	-0.424833	0.385507	-1.10201	0.270457	0.999808
Asah1	1362	2472.66	-0.424407	0.342218	-1.24016	0.214914	0.999808
Zfp661	1363	245.781	-0.42439	0.4355	-0.974488	0.329814	0.999808
Psph	1364	3105.1	-0.424365	0.339114	-1.25139	0.210791	0.999808
Nceh1	1365	1280.73	-0.424183	0.355586	-1.19291	0.232904	0.999808
1200016B10Rik	1366	786.648	-0.424101	0.371324	-1.14213	0.253399	0.999808
Vasn	1367	99.3675	-0.424014	0.499108	-0.849544	0.395579	0.999808
Synpr	1368	124.524	-0.42399	0.484392	-0.875302	0.381409	0.999808
Olfml1	1369	191.942	-0.423511	0.453265	-0.934357	0.35012	0.999808
Srrm4	1370	813.806	-0.423379	0.369969	-1.14436	0.252472	0.999808
Ppp4r1l-ps	1371	116.472	-0.423324	0.488909	-0.865854	0.38657	0.999808
4930503B20Rik	1372	66.159	-0.423159	0.519084	-0.815205	0.414955	0.999808
Tlr12	1373	209.047	-0.423134	0.447043	-0.946517	0.343885	0.999808
Oxtr	1374	20.3722	-0.422768	0.491131	-0.860806	0.389345	0.999808
Vamp8	1375	365.514	-0.422486	0.409293	-1.03223	0.301963	0.999808
Agpat9	1376	1001.96	-0.422402	0.362623	-1.16485	0.244078	0.999808
Enc1	1377	28673	-0.422374	0.327568	-1.28942	0.197251	0.999808
Selk	1378	719.708	-0.422371	0.374718	-1.12717	0.25967	0.999808
Capn2	1379	2921.35	-0.42217	0.33966	-1.24292	0.213899	0.999808
Rab39	1380	277.466	-0.422073	0.427016	-0.988425	0.322944	0.999808
Gm20337	1381	45.5288	-0.422011	0.525922	-0.802421	0.422309	0.999808
Trim3	1382	1173.01	-0.421777	0.357781	-1.17887	0.23845	0.999808
Hebp1	1383	557.191	-0.421463	0.386034	-1.09178	0.274931	0.999808
Ets2	1384	1747.04	-0.421096	0.348026	-1.20996	0.226296	0.999808
Cacng8	1385	24.8987	-0.420733	0.506326	-0.830952	0.406001	0.999808
Cebpa	1386	12.3204	-0.420603	0.437394	-0.961611	0.336245	0.999808
Selp	1387	12.3204	-0.420603	0.437394	-0.961611	0.336245	0.999808
Susd2	1388	12.3204	-0.420603	0.437394	-0.961611	0.336245	0.999808
Pkp4	1389	1148.33	-0.420534	0.358279	-1.17376	0.24049	0.999808
Lpar2	1390	156.209	-0.420225	0.468165	-0.897601	0.369398	0.999808
Grik1	1391	67.16	-0.420174	0.518505	-0.810357	0.417735	0.999808
Casp8	1392	568.246	-0.420165	0.384983	-1.09139	0.275103	0.999808
Aaas	1393	3739.28	-0.420153	0.336591	-1.24826	0.211937	0.999808
A430110N23Rik	1394	160.735	-0.419794	0.466065	-0.900721	0.367737	0.999808
Syt5	1395	271.416	-0.419723	0.428365	-0.979826	0.327172	0.999808
Tigd2	1396	489.251	-0.419185	0.392465	-1.06808	0.285483	0.999808
Gm1631	1397	16.8468	-0.41914	0.473425	-0.885334	0.375977	0.999808
Rpl34	1398	16.8468	-0.41914	0.473425	-0.885334	0.375977	0.999808
Nphs2	1399	29.4251	-0.419051	0.515758	-0.812496	0.416507	0.999808
Rnd3	1400	234.682	-0.417954	0.43847	-0.95321	0.340483	0.999808
Abca5	1401	277.944	-0.417545	0.426614	-0.97874	0.327708	0.999808
Cdc42ep1	1402	1953.68	-0.417362	0.34548	-1.20807	0.227022	0.999808
Zcchc9	1403	818.244	-0.417326	0.369245	-1.13021	0.258386	0.999808
Fam184b	1404	51.0562	-0.417301	0.525214	-0.794536	0.426884	0.999808
Plod2	1405	4134.99	-0.417033	0.33528	-1.24383	0.21356	0.999808
Eaf1	1406	6856.08	-0.416782	0.331468	-1.25738	0.208615	0.999808
Shisa5	1407	2112.63	-0.416713	0.344008	-1.21135	0.225762	0.999808
Ada	1408	278.945	-0.416597	0.426312	-0.977212	0.328464	0.999808
Itga8	1409	55.5827	-0.416448	0.523845	-0.794984	0.426623	0.999808
Wisp1	1410	249.262	-0.416126	0.434114	-0.958562	0.337779	0.999808
Lactb	1411	276.421	-0.41491	0.426823	-0.97209	0.331006	0.999808
Cytip	1412	13.3213	-0.414704	0.447483	-0.926747	0.354058	0.999808
Eftud1	1413	946.986	-0.414681	0.363802	-1.13985	0.254347	0.999808
Clk3	1414	1258.88	-0.414557	0.355157	-1.16725	0.24311	0.999808
Epb4.1l1	1415	2578.38	-0.414541	0.340616	-1.21703	0.223592	0.999808
Adamts9	1416	90.7931	-0.414338	0.504159	-0.82184	0.411168	0.999808
Trim9	1417	913.778	-0.414251	0.364987	-1.13497	0.256387	0.999808
Brdt	1418	116.951	-0.413967	0.48832	-0.847737	0.396584	0.999808
Dennd3	1419	528.943	-0.413948	0.388057	-1.06672	0.286098	0.999808
B3gnt3	1420	555.101	-0.413882	0.385651	-1.0732	0.283179	0.999808
Plekhn1	1421	52.0572	-0.413852	0.524946	-0.78837	0.43048	0.999808
Sfr1	1422	4027.1	-0.413633	0.335186	-1.23404	0.217188	0.999808
Notum	1423	17.8478	-0.41335	0.479438	-0.862154	0.388603	0.999808
Plau	1424	17.8478	-0.41335	0.479438	-0.862154	0.388603	0.999808
Tmem191c	1425	34.9525	-0.413324	0.522316	-0.79133	0.428752	0.999808
2310001A20Rik	1426	1369.51	-0.413128	0.352824	-1.17092	0.241631	0.999808
Adssl1	1427	330.738	-0.412892	0.414926	-0.995099	0.319688	0.999808
Trmu	1428	256.791	-0.41285	0.43185	-0.956004	0.33907	0.999808
Kcnj4	1429	39.4789	-0.412439	0.52492	-0.785718	0.432033	0.999808
Plekhg4	1430	113.425	-0.412361	0.490316	-0.841011	0.400342	0.999808
Ctso	1431	419.264	-0.411954	0.400439	-1.02876	0.303595	0.999808
Ecscr	1432	22.3742	-0.411928	0.499042	-0.825438	0.409123	0.999808
Ccdc136	1433	1061.63	-0.411764	0.359844	-1.14428	0.252506	0.999808
Spata13	1434	122.478	-0.411735	0.485098	-0.848765	0.396012	0.999808
Frrs1	1435	48.5318	-0.411042	0.525675	-0.781933	0.434254	0.999808
Tmem169	1436	254.267	-0.410996	0.432434	-0.950424	0.341897	0.999808
Fkbp9	1437	1835.25	-0.410987	0.346065	-1.1876	0.234991	0.999808
Fgfr1	1438	1449.94	-0.410981	0.351217	-1.17016	0.241935	0.999808
Mmel1	1439	26.9006	-0.410776	0.511267	-0.803447	0.421717	0.999808
Adam23	1440	692.896	-0.410756	0.375335	-1.09437	0.273792	0.999808
Rhbdd1	1441	1334.74	-0.410337	0.353224	-1.16169	0.24536	0.999808
Sh3bp1	1442	321.162	-0.410065	0.416571	-0.984382	0.324928	0.999808
Nfe2l2	1443	2317.1	-0.409882	0.341796	-1.1992	0.23045	0.999808
Cd63	1444	1095.79	-0.40971	0.358691	-1.14224	0.253356	0.999808
Prkd2	1445	406.163	-0.409067	0.402066	-1.01741	0.308958	0.999808
Tmem66	1446	5433.16	-0.408966	0.332183	-1.23115	0.218268	0.999808
Lypla2	1447	3613.79	-0.408832	0.335805	-1.21747	0.223427	0.999808
Ap1g2	1448	305.059	-0.408812	0.419843	-0.973726	0.330192	0.999808
Cys1	1449	14.3223	-0.408787	0.456363	-0.895751	0.370386	0.999808
Kcnma1	1450	14.3223	-0.408787	0.456363	-0.895751	0.370386	0.999808
Zdhhc22	1451	14.3223	-0.408787	0.456363	-0.895751	0.370386	0.999808
Fam135a	1452	2501.12	-0.40794	0.340418	-1.19835	0.23078	0.999808
Gpr85	1453	350.323	-0.407924	0.410969	-0.99259	0.32091	0.999808
Tanc1	1454	3918.54	-0.407838	0.334869	-1.21791	0.22326	0.999808
St3gal3	1455	678.271	-0.40781	0.375945	-1.08476	0.278027	0.999808
Dnajb4	1456	638.535	-0.407755	0.378604	-1.07699	0.281483	0.999808
Spata20	1457	18.8487	-0.407745	0.484816	-0.841031	0.400331	0.999808
Snhg1	1458	1497.64	-0.407744	0.350145	-1.1645	0.244222	0.999808
Polr2h	1459	195.902	-0.407243	0.450975	-0.903029	0.36651	0.999808
Fuca2	1460	2787.28	-0.407187	0.338792	-1.20188	0.229411	0.999808
Gm16617	1461	9.79589	-0.407147	0.407629	-0.998819	0.317883	0.999808
Artn	1462	23.3752	-0.40678	0.5024	-0.809675	0.418127	0.999808
Tmem65	1463	3193.66	-0.406557	0.336984	-1.20646	0.227641	0.999808
Gm4827	1464	7.79394	-0.406436	0.369775	-1.09914	0.271705	0.999808
BC089491	1465	67.6384	-0.406317	0.518038	-0.784338	0.432842	0.999808
Spire1	1466	1835.6	-0.406164	0.345602	-1.17523	0.239901	0.999808
Sbno2	1467	1050.44	-0.405376	0.35961	-1.12727	0.259629	0.999808
Thyn1	1468	426.749	-0.404457	0.398893	-1.01395	0.310607	0.999808
Man2a2	1469	4719.02	-0.404398	0.332822	-1.21506	0.224345	0.999808
Mrpl24	1470	969.442	-0.404283	0.36211	-1.11646	0.264223	0.999808
Spryd3	1471	1745.51	-0.404183	0.346433	-1.1667	0.243332	0.999808
2610028E06Rik	1472	50.5337	-0.404157	0.525277	-0.769417	0.441646	0.999808
Rassf3	1473	485.593	-0.404126	0.391775	-1.03153	0.302294	0.999808
Nmt2	1474	1167.6	-0.404062	0.356311	-1.13402	0.256788	0.999808
Clgn	1475	656.596	-0.403918	0.377066	-1.07121	0.284073	0.999808
Zfp598	1476	2806.74	-0.403874	0.338372	-1.19358	0.232642	0.999808
Aktip	1477	1106.24	-0.403705	0.357871	-1.12807	0.25929	0.999808
Cdkl4	1478	68.6394	-0.403532	0.517438	-0.779865	0.43547	0.999808
Cyb5r3	1479	8379.42	-0.403333	0.32901	-1.2259	0.220237	0.999808
Heatr5a	1480	1035.81	-0.403322	0.359872	-1.12074	0.2624	0.999808
Rsu1	1481	1229.45	-0.403268	0.35478	-1.13667	0.255676	0.999808
Ehd4	1482	505.701	-0.402992	0.389551	-1.0345	0.300901	0.999808
Fam186b	1483	15.3233	-0.40297	0.464226	-0.868048	0.385368	0.999808
Gm14005	1484	15.3233	-0.40297	0.464226	-0.868048	0.385368	0.999808
Tnnc2	1485	15.3233	-0.40297	0.464226	-0.868048	0.385368	0.999808
Bdh2	1486	141.062	-0.402631	0.474793	-0.848014	0.39643	0.999808
Abcg2	1487	145.589	-0.402605	0.472508	-0.852059	0.394181	0.999808
Gm9766	1488	322.119	-0.402101	0.415935	-0.966739	0.333675	0.999808
Heca	1489	1941.58	-0.401776	0.344102	-1.16761	0.242965	0.999808
Pxn	1490	933.186	-0.401764	0.363184	-1.10623	0.268629	0.999808
Apaf1	1491	1082.56	-0.401731	0.358355	-1.12104	0.26227	0.999808
Rexo4	1492	1191.19	-0.401712	0.355528	-1.1299	0.258517	0.999808
Atp8b2	1493	3219.03	-0.401579	0.336397	-1.19377	0.23257	0.999808
Tmtc3	1494	1269.14	-0.401484	0.35375	-1.13494	0.256402	0.999808
Egr3	1495	28.9026	-0.401447	0.515214	-0.779184	0.435871	0.999808
Hsd3b7	1496	481.545	-0.401403	0.392043	-1.02387	0.305895	0.999808
Chmp4b	1497	2755.81	-0.40129	0.33837	-1.18595	0.235642	0.999808
Lrrc15	1498	33.429	-0.401206	0.5211	-0.769922	0.441346	0.999808
Ogfod1	1499	812.975	-0.401134	0.368117	-1.08969	0.275848	0.999808
Id4	1500	47.0083	-0.400875	0.525835	-0.762359	0.445846	0.999808
Prss36	1501	337.7	-0.400556	0.412819	-0.970294	0.3319	0.999808
Efr3a	1502	4070.91	-0.400255	0.333735	-1.19932	0.230404	0.999808
Arfgap3	1503	1166.51	-0.400072	0.355983	-1.12385	0.261075	0.999808
Tex2	1504	1801.69	-0.399647	0.34536	-1.15719	0.247196	0.999808
Col18a1	1505	9247.92	-0.399606	0.328173	-1.21767	0.22335	0.999808
Rps2	1506	981.932	-0.399532	0.361275	-1.1059	0.268771	0.999808
Nudt18	1507	544.392	-0.39949	0.385535	-1.0362	0.300111	0.999808
Abcc1	1508	2355.4	-0.399367	0.340516	-1.17283	0.240864	0.999808
Plin2	1509	1513	-0.399118	0.349109	-1.14325	0.252936	0.999808
Col2a1	1510	262.753	-0.398392	0.429436	-0.927711	0.353558	0.999808
Thra	1511	786.773	-0.39771	0.369041	-1.07769	0.281174	0.999808
Nmi	1512	135.012	-0.397678	0.477754	-0.832392	0.405188	0.999808
Sp6	1513	612.767	-0.397502	0.379766	-1.0467	0.295236	0.999808
Tgfb1i1	1514	622.821	-0.397134	0.378991	-1.04787	0.294697	0.999808
Sphk1	1515	20.8507	-0.397101	0.493955	-0.803921	0.421443	0.999808
Stk36	1516	20.8507	-0.397101	0.493955	-0.803921	0.421443	0.999808
Hsd17b14	1517	34.43	-0.39707	0.522052	-0.760594	0.446899	0.999808
Fez2	1518	360.811	-0.397048	0.408435	-0.972121	0.33099	0.999808
Lamb3	1519	11.7978	-0.397042	0.433693	-0.915491	0.359934	0.999808
Fam57b	1520	1962.03	-0.396969	0.343451	-1.15583	0.247752	0.999808
Sel1l	1521	2333.63	-0.396012	0.340343	-1.16357	0.2446	0.999808
Samd4	1522	833.517	-0.395968	0.366686	-1.07986	0.280206	0.999808
4933412E12Rik	1523	182.278	-0.395928	0.455697	-0.86884	0.384935	0.999808
Zyg11b	1524	2903.4	-0.395827	0.337133	-1.1741	0.240357	0.999808
Egfl7	1525	603.192	-0.395676	0.380347	-1.0403	0.298199	0.999808
Mycn	1526	641.405	-0.395168	0.377503	-1.04679	0.295195	0.999808
Jhdm1d	1527	2683.6	-0.395161	0.338148	-1.1686	0.242563	0.999808
Trdmt1	1528	238.597	-0.395003	0.436053	-0.905859	0.36501	0.999808
Lztr1	1529	1718.56	-0.39473	0.345876	-1.14125	0.253767	0.999808
Stxbp3a	1530	503.61	-0.394607	0.389152	-1.01402	0.310574	0.999808
Creg1	1531	1367.55	-0.394442	0.351156	-1.12327	0.261323	0.999808
Arl13b	1532	677.094	-0.393898	0.37502	-1.05034	0.293563	0.999808
Csrp1	1533	2224.39	-0.392998	0.340846	-1.15301	0.248907	0.999808
Daam2	1534	698.203	-0.392961	0.373631	-1.05174	0.292921	0.999808
Nomo1	1535	4782.94	-0.392941	0.331562	-1.18512	0.23597	0.999808
Emid2	1536	170.701	-0.392856	0.460415	-0.853264	0.393513	0.999808
Tgm2	1537	474.928	-0.39256	0.392102	-1.00117	0.316745	0.999808
Hebp2	1538	779.156	-0.392462	0.369012	-1.06355	0.287533	0.999808
Gsdma	1539	26.3781	-0.39235	0.510535	-0.768506	0.442187	0.999808
Pdzd4	1540	733.891	-0.391886	0.371468	-1.05497	0.291441	0.999808
Gm5122	1541	17.3252	-0.391822	0.477458	-0.820643	0.41185	0.999808
8030423F21Rik	1542	59.064	-0.391754	0.522213	-0.75018	0.453146	0.999808
Igdcc4	1543	650.414	-0.391547	0.376586	-1.03973	0.298467	0.999808
Sgms1	1544	1213.6	-0.391534	0.354099	-1.10572	0.268848	0.999808
Cars	1545	3462.84	-0.391407	0.334551	-1.16995	0.242022	0.999808
F13a1	1546	54.5376	-0.391308	0.524036	-0.746719	0.455233	0.999808
Vwa5a	1547	50.0112	-0.390826	0.52534	-0.74395	0.456907	0.999808
Rhod	1548	101.804	-0.390538	0.49667	-0.786312	0.431685	0.999808
Dusp9	1549	248.129	-0.39023	0.433011	-0.901201	0.367481	0.999808
Frmd5	1550	120.91	-0.390064	0.485253	-0.803835	0.421492	0.999808
Hpcal4	1551	243.602	-0.390044	0.434309	-0.89808	0.369143	0.999808
Aldh2	1552	2369.58	-0.389753	0.339503	-1.14801	0.250965	0.999808
C77080	1553	551.834	-0.3894	0.384118	-1.01375	0.310701	0.999808
Prr18	1554	88.2245	-0.389342	0.505179	-0.7707	0.440885	0.999808
Dbh	1555	1797.34	-0.389165	0.344435	-1.12986	0.258534	0.999808
Igtp	1556	107.331	-0.388971	0.493235	-0.788612	0.430339	0.999808
Phldb2	1557	31.9055	-0.388514	0.519634	-0.747669	0.45466	0.999808
Mpp6	1558	2010.99	-0.387831	0.342137	-1.13355	0.256982	0.999808
Slc35e4	1559	699.638	-0.387216	0.373068	-1.03792	0.299305	0.999808
Wnt5b	1560	89.2255	-0.387156	0.504494	-0.767414	0.442835	0.999808
Ccdc28b	1561	184.759	-0.386977	0.454287	-0.851834	0.394306	0.999808
Sec31b	1562	46.4857	-0.386937	0.52586	-0.735817	0.461842	0.999808
Tgm3	1563	46.4857	-0.386937	0.52586	-0.735817	0.461842	0.999808
Rdh13	1564	572.42	-0.386556	0.382109	-1.01164	0.311711	0.999808
Lrrn4cl	1565	711.694	-0.386312	0.372274	-1.03771	0.299406	0.999808
Chst11	1566	2918.49	-0.386199	0.336137	-1.14893	0.250584	0.999808
Pnkd	1567	812.754	-0.386117	0.366949	-1.05224	0.29269	0.999808
Fam134b	1568	300.4	-0.386105	0.41958	-0.920218	0.357459	0.999808
Fkbp1b	1569	152.073	-0.385928	0.468662	-0.823466	0.410243	0.999808
Tmem198b	1570	565.369	-0.38544	0.382624	-1.00736	0.313762	0.999808
Fzd1	1571	373.301	-0.385409	0.405594	-0.950233	0.341994	0.999808
Snhg7	1572	162.127	-0.385292	0.463909	-0.830532	0.406238	0.999808
Ssbp2	1573	733.803	-0.385278	0.37092	-1.03871	0.29894	0.999808
Acss2	1574	988.718	-0.385218	0.359772	-1.07073	0.284291	0.999808
Helb	1575	503.522	-0.385168	0.388452	-0.991546	0.321419	0.999808
Cryab	1576	296.874	-0.385087	0.420314	-0.916188	0.359568	0.999808
4930444A02Rik	1577	431.622	-0.385014	0.396966	-0.969892	0.332101	0.999808
Crcp	1578	2565.95	-0.384558	0.337787	-1.13846	0.254927	0.999808
Osbpl5	1579	346.142	-0.384259	0.410219	-0.936717	0.348904	0.999808
Eef1g	1580	3432.72	-0.383825	0.333915	-1.14947	0.250363	0.999808
Gna13	1581	11654.2	-0.383764	0.325649	-1.17846	0.238614	0.999808
Tctex1d2	1582	255.136	-0.383675	0.430689	-0.890841	0.373014	0.999808
Blk	1583	7.31551	-0.383626	0.339422	-1.13023	0.258378	0.999808
Grhl3	1584	7.31551	-0.383626	0.339422	-1.13023	0.258378	0.999808
Nkiras2	1585	545.739	-0.383437	0.384212	-0.997983	0.318288	0.999808
Htr3a	1586	1062.86	-0.3834	0.372599	-1.02899	0.303485	0.999808
Pitrm1	1587	2371.32	-0.383186	0.338873	-1.13076	0.258154	0.999808
Unc93b1	1588	561.321	-0.382962	0.382785	-1.00046	0.317087	0.999808
Jdp2	1589	333.564	-0.382897	0.412504	-0.928226	0.35329	0.999808
Slc3a2	1590	14135.7	-0.382883	0.324937	-1.17833	0.238666	0.999808
Rabac1	1591	1162.64	-0.382876	0.354505	-1.08003	0.28013	0.999808
Ttc21b	1592	1642.78	-0.382805	0.345757	-1.10715	0.268229	0.999808
Acsf2	1593	9.27335	-0.382753	0.402607	-0.950686	0.341764	0.999808
Panx3	1594	9.27335	-0.382753	0.402607	-0.950686	0.341764	0.999808
Aqp3	1595	23.8536	-0.382481	0.50444	-0.758229	0.448314	0.999808
5730528L13Rik	1596	694.545	-0.382082	0.372965	-1.02444	0.305626	0.999808
Mgat3	1597	792.08	-0.381979	0.367591	-1.03914	0.298739	0.999808
Limk2	1598	1814.7	-0.381794	0.343565	-1.11127	0.266452	0.999808
Prph	1599	24360	-0.381479	0.323559	-1.17901	0.238394	0.999808
Wfs1	1600	1259.13	-0.380993	0.352078	-1.08213	0.279196	0.999808
Ube2g2	1601	2645.73	-0.38095	0.336997	-1.13043	0.258297	0.999808
Il23a	1602	1366.72	-0.380933	0.349963	-1.08849	0.276377	0.999808
Enthd1	1603	106.809	-0.380927	0.493322	-0.772168	0.440015	0.999808
Trio	1604	3076.09	-0.380888	0.334951	-1.13715	0.255477	0.999808
Bag3	1605	2741.74	-0.380643	0.33646	-1.13132	0.257921	0.999808
Fbxw10	1606	33.9074	-0.380529	0.521768	-0.729306	0.465815	0.999808
Mettl5	1607	376.782	-0.380045	0.404686	-0.939111	0.347674	0.999808
Acsf3	1608	622.122	-0.379946	0.377668	-1.00603	0.3144	0.999808
Pipox	1609	190.765	-0.379839	0.451587	-0.84112	0.400281	0.999808
Slc39a10	1610	2466.2	-0.379812	0.337941	-1.1239	0.261056	0.999808
Ube2h	1611	1705.02	-0.379249	0.34463	-1.10045	0.271135	0.999808
Slc48a1	1612	2491.31	-0.379244	0.337733	-1.12291	0.261474	0.999808
Tbkbp1	1613	743.769	-0.378591	0.369825	-1.0237	0.305976	0.999808
Cdon	1614	1045.91	-0.378228	0.357372	-1.05836	0.289892	0.999808
Mef2b	1615	305.883	-0.378046	0.417902	-0.90463	0.365662	0.999808
Arl11	1616	10.2743	-0.378033	0.417173	-0.906178	0.364841	0.999808
Epha1	1617	10.2743	-0.378033	0.417173	-0.906178	0.364841	0.999808
Slc31a2	1618	113.337	-0.378009	0.489295	-0.772559	0.439783	0.999808
Cyp2d22	1619	24.8546	-0.377939	0.507243	-0.745085	0.45622	0.999808
Alg9	1620	1078.07	-0.377632	0.356366	-1.05968	0.289292	0.999808
Mtus1	1621	2270.04	-0.377596	0.339065	-1.11364	0.265434	0.999808
Slc19a2	1622	2008.11	-0.377572	0.341218	-1.10654	0.268492	0.999808
Scel	1623	49.4886	-0.377306	0.525402	-0.718128	0.472678	0.999808
Hapln2	1624	34.9084	-0.37671	0.522631	-0.720796	0.471035	0.999808
Soat1	1625	1032.81	-0.376614	0.357647	-1.05303	0.292326	0.999808
Shpk	1626	183.714	-0.376542	0.454239	-0.828952	0.407132	0.999808
Ppp1r14d	1627	20.3281	-0.376489	0.492519	-0.764414	0.444621	0.999808
Svopl	1628	20.3281	-0.376489	0.492519	-0.764414	0.444621	0.999808
S100a4	1629	149.026	-0.376425	0.469781	-0.801276	0.422972	0.999808
Nars	1630	13262.3	-0.376174	0.324459	-1.15939	0.246298	0.999808
Enox1	1631	408.423	-0.375838	0.399572	-0.940603	0.346908	0.999808
Rap1b	1632	12260.4	-0.37581	0.324678	-1.15748	0.247075	0.999808
3110021N24Rik	1633	55.016	-0.375569	0.523753	-0.717072	0.47333	0.999808
Neat1	1634	847.788	-0.375544	0.364423	-1.03052	0.302768	0.999808
Atg4a	1635	239.51	-0.37546	0.434702	-0.86372	0.387742	0.999808
Cacna1i	1636	1037.81	-0.375379	0.357474	-1.05009	0.293677	0.999808
Lat2	1637	30.382	-0.375206	0.517881	-0.724501	0.468758	0.999808
Nfkbil1	1638	449.64	-0.375113	0.39399	-0.952087	0.341053	0.999808
Bcat2	1639	469.747	-0.375049	0.391559	-0.957835	0.338146	0.999808
Gpr157	1640	15.8017	-0.374917	0.468856	-0.799642	0.423918	0.999808
Ppef2	1641	15.8017	-0.374917	0.468856	-0.799642	0.423918	0.999808
S100a14	1642	170.134	-0.374876	0.459891	-0.815142	0.414991	0.999808
Gypc	1643	95.2313	-0.374749	0.500374	-0.748938	0.453895	0.999808
Plek2	1644	40.4358	-0.374582	0.525389	-0.712962	0.475869	0.999808
Zfp280c	1645	480.802	-0.374521	0.390256	-0.95968	0.337216	0.999808
Msn	1646	4798.98	-0.37432	0.329711	-1.1353	0.256251	0.999808
Ppargc1b	1647	151.028	-0.373646	0.468691	-0.797213	0.425327	0.999808
Cd274	1648	331.997	-0.373551	0.412247	-0.906134	0.364865	0.999808
Nrg4	1649	25.8555	-0.37355	0.509755	-0.732804	0.463678	0.999808
Specc1	1650	317.416	-0.373191	0.415163	-0.898902	0.368705	0.999808
St8sia1	1651	196.77	-0.373066	0.448975	-0.830928	0.406014	0.999808
Snx32	1652	106.286	-0.372815	0.493413	-0.755584	0.449899	0.999808
Acsbg1	1653	11.2753	-0.372773	0.429704	-0.867509	0.385663	0.999808
Mylk	1654	11.2753	-0.372773	0.429704	-0.867509	0.385663	0.999808
Palm3	1655	11.2753	-0.372773	0.429704	-0.867509	0.385663	0.999808
Snx14	1656	1398.18	-0.37252	0.348596	-1.06863	0.285237	0.999808
Icosl	1657	278.202	-0.372367	0.423972	-0.878283	0.37979	0.999808
Ephb4	1658	677.83	-0.372111	0.373212	-0.997051	0.31874	0.999808
Dld	1659	5958.48	-0.37208	0.327855	-1.13489	0.256422	0.999808
Rem1	1660	21.3291	-0.37174	0.496544	-0.748655	0.454065	0.999808
Tnnc1	1661	51.4906	-0.371258	0.524887	-0.70731	0.479374	0.999808
G6pd2	1662	858.277	-0.371085	0.363634	-1.02049	0.307496	0.999808
Afap1l1	1663	959.816	-0.371061	0.359672	-1.03166	0.302229	0.999808
Tmem173	1664	736.63	-0.371053	0.369601	-1.00393	0.315413	0.999808
Tmem145	1665	285.731	-0.370404	0.422025	-0.877683	0.380116	0.999808
Grasp	1666	255.57	-0.370081	0.429787	-0.861079	0.389195	0.999808
Alox8	1667	16.8027	-0.369762	0.475339	-0.77789	0.436634	0.999808
Tmem71	1668	16.8027	-0.369762	0.475339	-0.77789	0.436634	0.999808
Pkm2	1669	10905.9	-0.369729	0.324498	-1.13939	0.254542	0.999808
Pcyox1	1670	1869.1	-0.369581	0.341865	-1.08107	0.279665	0.999808
Sema4f	1671	251.043	-0.36958	0.431031	-0.857433	0.391205	0.999808
Eepd1	1672	26.8565	-0.369308	0.512003	-0.721301	0.470724	0.999808
Srsf12	1673	108.288	-0.369253	0.492086	-0.750382	0.453025	0.999808
2210408F21Rik	1674	200.774	-0.368739	0.44728	-0.824404	0.40971	0.999808
Nefm	1675	523.976	-0.368505	0.385297	-0.956418	0.338861	0.999808
Slc6a6	1676	3440.84	-0.368485	0.332429	-1.10846	0.267663	0.999808
Tatdn1	1677	488.287	-0.368409	0.389009	-0.947043	0.343617	0.999808
Bambi	1678	155.032	-0.368264	0.466545	-0.789342	0.429912	0.999808
Edem1	1679	2410.39	-0.367976	0.337205	-1.09125	0.275162	0.999808
Uprt	1680	93.7078	-0.36781	0.501177	-0.733894	0.463013	0.999808
Narf	1681	319.897	-0.367796	0.414336	-0.887676	0.374715	0.999808
Acly	1682	27487.2	-0.367776	0.32199	-1.1422	0.253373	0.999808
Tppp3	1683	2250.53	-0.367484	0.338283	-1.08632	0.277336	0.999808
LOC433944	1684	32.3839	-0.367414	0.520422	-0.705994	0.480192	0.999808
1700019N19Rik	1685	12.2763	-0.367402	0.440635	-0.833802	0.404393	0.999808
Abca14	1686	12.2763	-0.367402	0.440635	-0.833802	0.404393	0.999808
Fam65c	1687	12.2763	-0.367402	0.440635	-0.833802	0.404393	0.999808
Zscan10	1688	12.2763	-0.367402	0.440635	-0.833802	0.404393	0.999808
Eno4	1689	83.654	-0.367353	0.507614	-0.723686	0.469258	0.999808
Tmem37	1690	58.0189	-0.367202	0.522455	-0.702839	0.482156	0.999808
D630003M21Rik	1691	22.3301	-0.367161	0.500156	-0.734093	0.462892	0.999808
Tmem126a	1692	1764.47	-0.36711	0.342758	-1.07105	0.284148	0.999808
Tpm1	1693	3120.08	-0.367096	0.333474	-1.10082	0.270973	0.999808
Xrcc6	1694	4385.2	-0.366969	0.329797	-1.11271	0.265832	0.999808
Pmm1	1695	1664.93	-0.366587	0.343961	-1.06578	0.286523	0.999808
Parvg	1696	47.9651	-0.366584	0.525648	-0.697394	0.485556	0.999808
Peg13	1697	798.388	-0.366181	0.365979	-1.00055	0.317044	0.999808
Cryzl1	1698	1611.14	-0.366129	0.344656	-1.0623	0.288099	0.999808
Gm6402	1699	79.1276	-0.366003	0.510473	-0.716988	0.473381	0.999808
Sphk2	1700	769.228	-0.365603	0.367404	-0.995096	0.31969	0.999808
Bhlhe41	1701	53.4925	-0.365484	0.524233	-0.697179	0.485691	0.999808
Cetn4	1702	53.4925	-0.365484	0.524233	-0.697179	0.485691	0.999808
Trip6	1703	84.655	-0.365262	0.50693	-0.720538	0.471194	0.999808
Dlg4	1704	2297.19	-0.365254	0.337731	-1.08149	0.279477	0.999808
Kcna7	1705	27.8575	-0.365205	0.514011	-0.7105	0.477394	0.999808
Nfkb2	1706	921.514	-0.365098	0.360607	-1.01245	0.311321	0.999808
Rabggta	1707	490.768	-0.364789	0.388493	-0.938984	0.347739	0.999808
5430407P10Rik	1708	43.4387	-0.364643	0.525888	-0.693386	0.488067	0.999808
Uxs1	1709	1754.33	-0.364219	0.342634	-1.063	0.287783	0.999808
Rapgef5	1710	163.562	-0.363982	0.462385	-0.787183	0.431175	0.999808
Gm13544	1711	64.5473	-0.363697	0.519169	-0.700538	0.483592	0.999808
Sacs	1712	122.346	-0.363119	0.483563	-0.750923	0.452699	0.999808
Fjx1	1713	180.144	-0.362934	0.455112	-0.79746	0.425184	0.999808
Kcnk4	1714	23.3311	-0.362745	0.5034	-0.72059	0.471162	0.999808
Slc8a2	1715	858.144	-0.362524	0.362936	-0.998866	0.31786	0.999808
Tubg2	1716	322.377	-0.362504	0.413465	-0.876746	0.380624	0.999808
1500031L02Rik	1717	285.687	-0.362438	0.421594	-0.859684	0.389963	0.999808
Rapgefl1	1718	175.618	-0.362099	0.456984	-0.792367	0.428146	0.999808
Stxbp2	1719	60.0209	-0.361918	0.521479	-0.694022	0.487669	0.999808
Ank	1720	1241.1	-0.361585	0.35092	-1.03039	0.302826	0.999808
Dnahc17	1721	207.781	-0.361508	0.444401	-0.813472	0.415947	0.999808
Prdm9	1722	192.2	-0.361245	0.450191	-0.802425	0.422307	0.999808
Nfe2l3	1723	28.8585	-0.361235	0.515802	-0.700337	0.483717	0.999808
Usmg5	1724	28.8585	-0.361235	0.515802	-0.700337	0.483717	0.999808
Prickle1	1725	86.6569	-0.361182	0.505557	-0.714423	0.474966	0.999808
Gnb4	1726	1401.92	-0.361129	0.347644	-1.03879	0.298902	0.999808
I730030J21Rik	1727	113.293	-0.360763	0.488811	-0.738043	0.460489	0.999808
Grb14	1728	92.1843	-0.360699	0.501987	-0.718542	0.472423	0.999808
BC048644	1729	7.74984	-0.360558	0.378992	-0.95136	0.341422	0.999808
Lrrc51	1730	139.929	-0.360501	0.473823	-0.760835	0.446756	0.999808
Tubb6	1731	1851.21	-0.360428	0.341205	-1.05634	0.290814	0.999808
Esf1	1732	3867.53	-0.3602	0.330382	-1.09025	0.275602	0.999808
Cftr	1733	655.066	-0.360014	0.373906	-0.962847	0.335624	0.999808
Sepn1	1734	2560.32	-0.360007	0.335476	-1.07312	0.283216	0.999808
Itgb1bp1	1735	565.104	-0.359908	0.380882	-0.944933	0.344693	0.999808
2310047M10Rik	1736	268.583	-0.359286	0.425713	-0.843963	0.39869	0.999808
Gpr56	1737	433.926	-0.359129	0.394907	-0.909401	0.363138	0.999808
Lrrc28	1738	359.545	-0.35898	0.406284	-0.883569	0.376929	0.999808
Dhrs11	1739	66.5493	-0.358827	0.517997	-0.69272	0.488485	0.999808
Edem2	1740	653.542	-0.358685	0.373915	-0.959268	0.337424	0.999808
Chrna9	1741	6.74887	-0.358621	0.35613	-1.007	0.313937	0.999808
Sgca	1742	6.74887	-0.358621	0.35613	-1.007	0.313937	0.999808
1700001K23Rik	1743	24.332	-0.358483	0.506311	-0.70803	0.478926	0.999808
4921517L17Rik	1744	24.332	-0.358483	0.506311	-0.70803	0.478926	0.999808
Ccdc112	1745	189.675	-0.35826	0.451049	-0.794282	0.427031	0.999808
Pgm3	1746	580.163	-0.358164	0.379469	-0.943854	0.345244	0.999808
BC018507	1747	2639.14	-0.358158	0.334862	-1.06957	0.284814	0.999808
Rltpr	1748	254.002	-0.358124	0.429601	-0.83362	0.404495	0.999808
Morn1	1749	29.8594	-0.357391	0.517393	-0.690754	0.48972	0.999808
Fut1	1750	8.75082	-0.357376	0.3971	-0.899963	0.36814	0.999808
Dnahc1	1751	948.018	-0.357161	0.35893	-0.995071	0.319702	0.999808
Trim16	1752	303.749	-0.356992	0.417117	-0.855855	0.392078	0.999808
2900006K08Rik	1753	14.2782	-0.356938	0.45876	-0.778049	0.43654	0.999808
Klhl33	1754	14.2782	-0.356938	0.45876	-0.778049	0.43654	0.999808
Slc25a42	1755	137.404	-0.356599	0.475019	-0.750705	0.45283	0.999808
Ceacam16	1756	35.3868	-0.356577	0.523147	-0.6816	0.495492	0.999808
Col4a1	1757	35.3868	-0.356577	0.523147	-0.6816	0.495492	0.999808
3110002H16Rik	1758	519.84	-0.356495	0.384891	-0.926223	0.35433	0.999808
Baiap2	1759	336.913	-0.356405	0.41023	-0.868795	0.384959	0.999808
Kcnk12	1760	73.0776	-0.356121	0.514087	-0.692726	0.488481	0.999808
Tbx3	1761	774.623	-0.356007	0.366464	-0.971465	0.331317	0.999808
Trpc3	1762	40.9142	-0.355947	0.525561	-0.67727	0.498235	0.999808
G6pdx	1763	7325.68	-0.355624	0.324993	-1.09425	0.273845	0.999808
Mnat1	1764	863.061	-0.355453	0.362233	-0.981282	0.326454	0.999808
Bcl2l1	1765	960.552	-0.355443	0.358338	-0.991923	0.321235	0.999808
0610010O12Rik	1766	543.951	-0.355438	0.382488	-0.929278	0.352745	0.999808
T2	1767	19.8056	-0.355405	0.490985	-0.723862	0.469151	0.999808
Serf1	1768	982.662	-0.355332	0.357556	-0.993779	0.320331	0.999808
Mapk8ip3	1769	3362.14	-0.355062	0.331383	-1.07145	0.283965	0.999808
Dbndd2	1770	252.479	-0.354928	0.429867	-0.825669	0.408992	0.999808
Dcaf6	1771	974.61	-0.354682	0.35778	-0.99134	0.321519	0.999808
Ppp1r14c	1772	421.826	-0.354271	0.396236	-0.894091	0.371273	0.999808
Zc3h6	1773	438.408	-0.354136	0.393996	-0.898831	0.368743	0.999808
Tec	1774	79.606	-0.353732	0.509943	-0.693669	0.48789	0.999808
Ttll13	1775	30.8604	-0.353667	0.518801	-0.6817	0.495428	0.999808
Txndc16	1776	652.976	-0.353285	0.373569	-0.945701	0.344301	0.999808
Alkbh4	1777	200.208	-0.352961	0.446774	-0.790021	0.429515	0.999808
Galt	1778	386.137	-0.352943	0.401436	-0.879202	0.379292	0.999808
Afmid	1779	216.79	-0.352794	0.440854	-0.800251	0.423565	0.999808
Areg	1780	9.75179	-0.352773	0.412311	-0.855599	0.39222	0.999808
Efcab5	1781	9.75179	-0.352773	0.412311	-0.855599	0.39222	0.999808
Reps2	1782	9.75179	-0.352773	0.412311	-0.855599	0.39222	0.999808
Ccdc109b	1783	782.108	-0.352256	0.365801	-0.962973	0.335561	0.999808
Cox18	1784	668.034	-0.351899	0.372446	-0.944833	0.344744	0.999808
Gpr176	1785	69.5522	-0.35187	0.516157	-0.68171	0.495422	0.999808
Ap3m1	1786	1135.86	-0.351702	0.35264	-0.997341	0.318599	0.999808
Rnf13	1787	1483.09	-0.351531	0.345416	-1.0177	0.30882	0.999808
Sgsm3	1788	1368.01	-0.351465	0.347437	-1.01159	0.311732	0.999808
2900011O08Rik	1789	146.936	-0.351151	0.469889	-0.747307	0.454878	0.999808
Mrpl35	1790	791.639	-0.351109	0.365233	-0.96133	0.336386	0.999808
Phyhd1	1791	157.991	-0.351107	0.464477	-0.755918	0.449698	0.999808
Dkk1	1792	11362.2	-0.351017	0.322536	-1.0883	0.276461	0.999808
Stk25	1793	3224.22	-0.350909	0.331527	-1.05846	0.289845	0.999808
Ube2l6	1794	268.538	-0.350856	0.425282	-0.824996	0.409374	0.999808
Pacs2	1795	689.622	-0.350249	0.370924	-0.944262	0.345036	0.999808
Sox6	1796	661.985	-0.350244	0.372736	-0.939657	0.347393	0.999808
Ripply3	1797	158.991	-0.349902	0.463959	-0.754167	0.450749	0.999808
Gpsm3	1798	37.3888	-0.349861	0.524369	-0.667204	0.504642	0.999808
Efna3	1799	98.1901	-0.349722	0.49788	-0.702423	0.482416	0.999808
Nfkbid	1800	76.0805	-0.349651	0.512111	-0.682763	0.494757	0.999808
B230217O12Rik	1801	70.5531	-0.349638	0.515526	-0.678216	0.497635	0.999808
Pbld2	1802	70.5531	-0.349638	0.515526	-0.678216	0.497635	0.999808
Dagla	1803	586.603	-0.349478	0.378332	-0.923733	0.355625	0.999808
Ttll1	1804	1098.13	-0.349289	0.353469	-0.988174	0.323068	0.999808
Tmem87b	1805	715.735	-0.349014	0.36923	-0.945248	0.344532	0.999808
Heatr7a	1806	2523.15	-0.348944	0.334827	-1.04216	0.297337	0.999808
Nudt14	1807	311.234	-0.348114	0.414987	-0.838855	0.401551	0.999808
Smpd1	1808	1668.4	-0.34799	0.342384	-1.01638	0.309451	0.999808
Madd	1809	2361.81	-0.347885	0.335769	-1.03609	0.300162	0.999808
Idh2	1810	3055.21	-0.347853	0.331943	-1.04793	0.294672	0.999808
Chrna1	1811	10.7528	-0.347768	0.425399	-0.817511	0.413637	0.999808
Fgf22	1812	10.7528	-0.347768	0.425399	-0.817511	0.413637	0.999808
Doc2g	1813	60.4993	-0.347185	0.521102	-0.666253	0.50525	0.999808
Gsto2	1814	16.2802	-0.347152	0.47307	-0.733827	0.463054	0.999808
Nsun4	1815	279.071	-0.347135	0.422394	-0.821829	0.411174	0.999808
Dock10	1816	169.811	-0.346865	0.349515	-0.992419	0.320993	0.999808
Cnnm4	1817	969.951	-0.346812	0.3574	-0.970373	0.33186	0.999808
Notch3	1818	43.9171	-0.346766	0.525918	-0.659354	0.509669	0.999808
5031439G07Rik	1819	2497.43	-0.346731	0.334779	-1.0357	0.300342	0.999808
A830052D11Rik	1820	21.8076	-0.346703	0.498919	-0.694908	0.487113	0.999808
Junb	1821	2021.59	-0.346599	0.338306	-1.02452	0.305592	0.999808
Zfyve9	1822	476.533	-0.346581	0.388829	-0.891345	0.372744	0.999808
Bbs7	1823	409.204	-0.346526	0.397543	-0.871668	0.38339	0.999808
Ethe1	1824	403.676	-0.346477	0.398352	-0.869774	0.384424	0.999808
Spata6	1825	105.719	-0.346433	0.493044	-0.702642	0.482279	0.999808
Hes1	1826	494.117	-0.346268	0.386838	-0.895123	0.370721	0.999808
Rnf113a1	1827	94.6647	-0.346111	0.500056	-0.692144	0.488847	0.999808
Dbndd1	1828	246.907	-0.345933	0.431019	-0.802593	0.42221	0.999808
Agap1	1829	2017.54	-0.345797	0.338281	-1.02222	0.306677	0.999808
Smarcd3	1830	235.852	-0.345749	0.434332	-0.796048	0.426004	0.999808
Tmem81	1831	67.0277	-0.345054	0.517547	-0.666711	0.504956	0.999808
Paqr7	1832	475.01	-0.344744	0.388886	-0.88649	0.375353	0.999808
Car11	1833	175.051	-0.344394	0.456502	-0.754419	0.450598	0.999808
2900064A13Rik	1834	2253.13	-0.344235	0.336163	-1.02401	0.30583	0.999808
Arhgef4	1835	317.24	-0.344187	0.413491	-0.832392	0.405188	0.999808
Ccdc109a	1836	800.081	-0.344136	0.3643	-0.94465	0.344838	0.999808
Tns1	1837	994.019	-0.343955	0.35635	-0.965218	0.334436	0.999808
Cd59a	1838	44.9181	-0.343861	0.525912	-0.653837	0.513217	0.999808
Capn1	1839	1211.07	-0.343789	0.350091	-0.981999	0.3261	0.999808
Sec23a	1840	4873.29	-0.343566	0.326646	-1.0518	0.292891	0.999808
Nsd1	1841	39.3907	-0.343514	0.5252	-0.654064	0.513071	0.999808
Entpd6	1842	614.674	-0.343451	0.375618	-0.914361	0.360527	0.999808
Lrsam1	1843	1253.76	-0.343285	0.349068	-0.983433	0.325395	0.999808
Fam82b	1844	141.887	-0.343267	0.472203	-0.726947	0.467258	0.999808
Sh3gl3	1845	193.635	-0.342846	0.448835	-0.763857	0.444953	0.999808
Gldc	1846	805.086	-0.342788	0.363956	-0.94184	0.346275	0.999808
Slc5a5	1847	11.7537	-0.342723	0.436811	-0.784604	0.432686	0.999808
Synpo2	1848	11.7537	-0.342723	0.436811	-0.784604	0.432686	0.999808
Tbx4	1849	11.7537	-0.342723	0.436811	-0.784604	0.432686	0.999808
Osr2	1850	22.8085	-0.342588	0.502289	-0.682054	0.495205	0.999808
Tmem154	1851	22.8085	-0.342588	0.502289	-0.682054	0.495205	0.999808
Irf6	1852	17.2811	-0.342536	0.479101	-0.714957	0.474635	0.999808
Slc38a7	1853	2459.56	-0.342488	0.334626	-1.02349	0.306074	0.999808
Dse	1854	755.34	-0.34231	0.36649	-0.934022	0.350293	0.999808
Srfbp1	1855	606.622	-0.342275	0.376162	-0.909914	0.362868	0.999808
Cdkl5	1856	148.415	-0.342249	0.468827	-0.730011	0.465384	0.999808
1110008P14Rik	1857	509.654	-0.342112	0.384912	-0.888805	0.374108	0.999808
Nrip2	1858	56.9739	-0.342012	0.522708	-0.654307	0.512914	0.999808
Prr5	1859	137.36	-0.341727	0.474541	-0.720121	0.471451	0.999808
Serpinb6a	1860	430.268	-0.341698	0.394292	-0.866611	0.386155	0.999808
Serhl	1861	616.154	-0.340964	0.375333	-0.908432	0.36365	0.999808
1500012F01Rik	1862	835.203	-0.340911	0.36239	-0.940727	0.346845	0.999808
Rft1	1863	581.988	-0.340819	0.378064	-0.901485	0.36733	0.999808
Atrnl1	1864	6250.65	-0.340723	0.324529	-1.0499	0.293764	0.999808
Atcay	1865	1765.15	-0.340635	0.340511	-1.00036	0.317134	0.999808
Acacb	1866	213.22	-0.340628	0.441528	-0.771474	0.440426	0.999808
Tiam2	1867	2666.46	-0.34052	0.333177	-1.02204	0.306762	0.999808
Gpbar1	1868	40.3917	-0.340469	0.525487	-0.647912	0.517042	0.999808
Rtn4rl2	1869	40.3917	-0.340469	0.525487	-0.647912	0.517042	0.999808
Tbrg1	1870	3666.75	-0.340391	0.329178	-1.03406	0.301107	0.999808
Akr1b10	1871	317.718	-0.340233	0.413173	-0.823463	0.410245	0.999808
Tmx3	1872	3870.69	-0.339956	0.328562	-1.03468	0.300819	0.999808
Coro1a	1873	416.689	-0.339889	0.396061	-0.858172	0.390797	0.999808
Hdac7	1874	864.32	-0.339405	0.36098	-0.940231	0.347099	0.999808
Oas1c	1875	325.248	-0.339152	0.411557	-0.824071	0.409899	0.999808
Tmbim6	1876	13348.2	-0.33872	0.320771	-1.05596	0.290988	0.999808
Daam1	1877	2101.19	-0.338666	0.336967	-1.00504	0.314877	0.999808
Rassf6	1878	23.8095	-0.338621	0.505315	-0.67012	0.502781	0.999808
Neb	1879	18.2821	-0.338101	0.484501	-0.697833	0.485282	0.999808
Srr	1880	350.36	-0.338074	0.40665	-0.831364	0.405768	0.999808
6820431F20Rik	1881	3193.35	-0.338003	0.330563	-1.02251	0.306542	0.999808
Creb3l4	1882	12.7547	-0.33778	0.446845	-0.755923	0.449696	0.999808
Dgkb	1883	12.7547	-0.33778	0.446845	-0.755923	0.449696	0.999808
Lonrf3	1884	995.41	-0.337411	0.355807	-0.948299	0.342977	0.999808
Acot13	1885	293.084	-0.337335	0.418487	-0.806082	0.420195	0.999808
Slx1b	1886	416.166	-0.337295	0.395977	-0.851802	0.394324	0.999808
Rnf24	1887	357.89	-0.337125	0.405237	-0.83192	0.405454	0.999808
Armc2	1888	111.725	-0.337047	0.489086	-0.689136	0.490737	0.999808
Acadsb	1889	2288.51	-0.336904	0.335322	-1.00472	0.315033	0.999808
Jun	1890	499.556	-0.336727	0.385629	-0.873188	0.382561	0.999808
Wipi2	1891	4095.53	-0.336582	0.327675	-1.02718	0.304334	0.999808
Sra1	1892	711.555	-0.336555	0.368535	-0.913224	0.361125	0.999808
Laptm4b	1893	3503.23	-0.336519	0.329325	-1.02184	0.306855	0.999808
Arl8a	1894	2346.27	-0.336448	0.334867	-1.00472	0.315031	0.999808
3110062M04Rik	1895	53.4484	-0.336424	0.524076	-0.641938	0.520914	0.999808
Atp6v1g1	1896	2258.35	-0.336421	0.335511	-1.00271	0.316	0.999808
Gm5535	1897	71.0316	-0.336417	0.515047	-0.653178	0.513642	0.999808
Ndel1	1898	2176.96	-0.336328	0.336146	-1.00054	0.317049	0.999808
Ankrd50	1899	865.277	-0.336312	0.360712	-0.932357	0.351152	0.999808
Mtfr1	1900	2301.05	-0.336277	0.33518	-1.00327	0.315729	0.999808
Pold4	1901	395.058	-0.336108	0.39903	-0.842311	0.399614	0.999808
5133401N09Rik	1902	307.142	-0.33583	0.41521	-0.808819	0.418619	0.999808
Gm14057	1903	83.0873	-0.335827	0.507366	-0.661902	0.508034	0.999808
Antxr1	1904	490.503	-0.335604	0.386545	-0.868216	0.385276	0.999808
Nacad	1905	827.586	-0.335427	0.362344	-0.925714	0.354595	0.999808
Nt5dc3	1906	1986.03	-0.335367	0.33769	-0.993121	0.320651	0.999808
Fam132a	1907	95.1431	-0.335361	0.499503	-0.671389	0.501972	0.999808
Arsg	1908	851.697	-0.335309	0.361235	-0.928228	0.353289	0.999808
Tmem183a	1909	1656.47	-0.335202	0.341415	-0.981803	0.326197	0.999808
Fam45a	1910	1805.67	-0.335038	0.33955	-0.986712	0.323784	0.999808
Hax1	1911	646.227	-0.334885	0.372695	-0.89855	0.368892	0.999808
B130034C11Rik	1912	24.8105	-0.334794	0.508028	-0.659007	0.509891	0.999808
Slc12a9	1913	1573.56	-0.334398	0.342595	-0.976075	0.329027	0.999808
Fgf12	1914	404.589	-0.334298	0.397481	-0.841041	0.400325	0.999808
Farsb	1915	3237.35	-0.334257	0.330066	-1.0127	0.311205	0.999808
Anxa2	1916	2561.56	-0.33411	0.341292	-0.978955	0.327602	0.999808
Klhl3	1917	54.4494	-0.333952	0.52369	-0.63769	0.523675	0.999808
Top1mt	1918	334.256	-0.333747	0.40946	-0.815092	0.41502	0.999808
Rabgap1l	1919	1858.38	-0.333744	0.338851	-0.98493	0.324659	0.999808
Kcnk1	1920	262.923	-0.333658	0.425907	-0.783407	0.433388	0.999808
Rhbdf2	1921	608.536	-0.333614	0.37542	-0.888643	0.374195	0.999808
Calhm2	1922	66.5052	-0.333512	0.517704	-0.644214	0.519437	0.999808
Kcnip2	1923	6.22634	-0.333227	0.348294	-0.95674	0.338698	0.999808
Jag1	1924	78.5609	-0.3332	0.510253	-0.653009	0.513751	0.999808
Dpf1	1925	281.507	-0.333172	0.421065	-0.79126	0.428792	0.999808
Naglu	1926	731.096	-0.332651	0.367103	-0.906151	0.364856	0.999808
Mlh3	1927	402.065	-0.332605	0.397758	-0.836199	0.403043	0.999808
Tox2	1928	402.065	-0.332605	0.397758	-0.836199	0.403043	0.999808
Mettl6	1929	725.568	-0.332522	0.367416	-0.90503	0.36545	0.999808
Amz2	1930	4103.23	-0.331839	0.327194	-1.0142	0.310488	0.999808
4930583H14Rik	1931	530.152	-0.331696	0.382164	-0.867942	0.385426	0.999808
Apol9b	1932	127.785	-0.33118	0.479474	-0.690715	0.489745	0.999808
Mrc1	1933	8.22828	-0.331122	0.391107	-0.846628	0.397202	0.999808
Lass6	1934	742.629	-0.331117	0.366337	-0.903859	0.36607	0.999808
BC028528	1935	25.8114	-0.3311	0.51046	-0.64863	0.516577	0.999808
Frmd4b	1936	785.325	-0.330984	0.364034	-0.909213	0.363238	0.999808
Taok3	1937	1855.76	-0.330645	0.338612	-0.976472	0.328831	0.999808
Tmem25	1938	122.258	-0.330504	0.482626	-0.684804	0.493468	0.999808
Pigs	1939	1634.23	-0.330373	0.341401	-0.967697	0.333196	0.999808
E330020D12Rik	1940	61.9787	-0.330339	0.520176	-0.635051	0.525395	0.999808
Lag3	1941	61.9787	-0.330339	0.520176	-0.635051	0.525395	0.999808
Mri1	1942	352.318	-0.330312	0.405854	-0.813869	0.41572	0.999808
Fdxr	1943	473.877	-0.330082	0.388088	-0.850533	0.395029	0.999808
Zfp52	1944	140.842	-0.329952	0.472304	-0.6986	0.484802	0.999808
Cnga3	1945	480.405	-0.329887	0.38732	-0.851717	0.394371	0.999808
Timp2	1946	1711.57	-0.329792	0.340326	-0.969047	0.332522	0.999808
Surf1	1947	1082.67	-0.329461	0.352458	-0.934753	0.349916	0.999808
Pex14	1948	1483.51	-0.329461	0.343617	-0.958802	0.337658	0.999808
Rps24	1949	3011.03	-0.329251	0.330517	-0.996172	0.319167	0.999808
Slc35f5	1950	1656.3	-0.329119	0.340999	-0.965161	0.334464	0.999808
Gm14137	1951	32.3398	-0.329116	0.520778	-0.631971	0.527406	0.999808
Ppp1r3b	1952	233.762	-0.328361	0.434167	-0.756301	0.449468	0.999808
Intu	1953	368.378	-0.328223	0.402902	-0.814649	0.415273	0.999808
Hif1a	1954	9148.06	-0.328184	0.321335	-1.02132	0.307105	0.999808
Gm88	1955	62.9797	-0.328147	0.519619	-0.631515	0.527704	0.999808
Ccnd3	1956	900.311	-0.32812	0.358647	-0.914884	0.360253	0.999808
Tub	1957	5165.31	-0.327914	0.324816	-1.00953	0.312718	0.999808
Snx7	1958	485.41	-0.327845	0.386623	-0.847969	0.396455	0.999808
Kank3	1959	81.5638	-0.327616	0.508209	-0.644647	0.519156	0.999808
Lonp1	1960	13185.9	-0.327607	0.319868	-1.0242	0.305743	0.999808
Aplf	1961	418.603	-0.327601	0.39505	-0.829263	0.406955	0.999808
D330028D13Rik	1962	26.8124	-0.327531	0.512635	-0.638916	0.522877	0.999808
Renbp	1963	1529.17	-0.32739	0.342717	-0.955278	0.339437	0.999808
Htra1	1964	69.5081	-0.327265	0.515848	-0.634422	0.525805	0.999808
Ppcdc	1965	468.828	-0.327105	0.388489	-0.841993	0.399792	0.999808
Hmgcl	1966	794.812	-0.326993	0.363267	-0.900146	0.368042	0.999808
4930555I21Rik	1967	9.22925	-0.326697	0.407038	-0.802621	0.422194	0.999808
Psors1c2	1968	9.22925	-0.326697	0.407038	-0.802621	0.422194	0.999808
Sema5b	1969	9.22925	-0.326697	0.407038	-0.802621	0.422194	0.999808
Ralgapa2	1970	612.974	-0.326175	0.374573	-0.870792	0.383868	0.999808
Lrrfip2	1971	1755.66	-0.326004	0.339473	-0.960322	0.336893	0.999808
Tmem160	1972	502.471	-0.325959	0.384631	-0.847457	0.39674	0.999808
Slco2a1	1973	713.424	-0.325692	0.367659	-0.885852	0.375697	0.999808
Npnt	1974	293.519	-0.325282	0.417761	-0.778633	0.436196	0.999808
Fam163a	1975	1454.27	-0.32498	0.343761	-0.945367	0.344472	0.999808
2810002D19Rik	1976	39.8691	-0.324744	0.525402	-0.618087	0.536518	0.999808
B4galt4	1977	102.15	-0.324193	0.49474	-0.655279	0.512288	0.999808
Akap3	1978	208.127	-0.324107	0.442614	-0.732256	0.464012	0.999808
Grik3	1979	27.8134	-0.324081	0.514577	-0.629801	0.528825	0.999808
Tspan33	1980	401.498	-0.324032	0.397341	-0.815501	0.414785	0.999808
1520402A15Rik	1981	15.7576	-0.323976	0.470637	-0.688377	0.491215	0.999808
Ankrd35	1982	15.7576	-0.323976	0.470637	-0.688377	0.491215	0.999808
S100a7a	1983	15.7576	-0.323976	0.470637	-0.688377	0.491215	0.999808
Btbd9	1984	464.78	-0.323645	0.388771	-0.832481	0.405137	0.999808
Sema3g	1985	146.848	-0.32292	0.468957	-0.688593	0.491079	0.999808
Syngr2	1986	1470.28	-0.322773	0.343316	-0.940162	0.347135	0.999808
Car12	1987	2037.81	-0.322463	0.336196	-0.959152	0.337482	0.999808
B3gat3	1988	788.718	-0.322291	0.363242	-0.887262	0.374938	0.999808
Osbpl2	1989	1184.99	-0.322236	0.349144	-0.922931	0.356043	0.999808
Ero1lb	1990	248.298	-0.32208	0.429469	-0.749951	0.453284	0.999808
Pla2g1b	1991	10.2302	-0.322	0.420742	-0.765316	0.444083	0.999808
Tlr2	1992	10.2302	-0.322	0.420742	-0.765316	0.444083	0.999808
Brp44l	1993	22.286	-0.322	0.501101	-0.642584	0.520494	0.999808
Limd1	1994	834.416	-0.321892	0.360992	-0.891687	0.37256	0.999808
Fam131b	1995	645.572	-0.321854	0.371855	-0.865536	0.386745	0.999808
1110002L01Rik	1996	179.489	-0.32167	0.453714	-0.708971	0.478343	0.999808
Cnp	1997	324.637	-0.321623	0.410734	-0.783043	0.433602	0.999808
Fam107b	1998	741.496	-0.32148	0.365725	-0.879022	0.379389	0.999808
Gramd2	1999	47.3985	-0.321255	0.525633	-0.611177	0.541082	0.999808
[truncated: 21,285 more rows]
